# Supplementary material for: Virologic outcomes of people living with human immunodeficiency virus who started antiretroviral treatment on the same-day of diagnosis in Ethiopia: A multicenter observational study
Source: PLoS One. 2021 Sep 3;16(9):e0257059. doi: 10.1371/journal.pone.0257059 (PMC8415611; doi:10.1371/journal.pone.0257059)
Supplement: S1 File — (XLS) [file pone.0257059.s001.xls]

## Sheet: Dataset
id	intergrp	vlsup6_12	vlsup6_12_n	age	disclosure	parhivstat	bmi	baseline_stage	baseline_functional	ctxgrp12	inhgrp12	oi_baseline	arv_regimen	adhr12	clustervar_HF
1	Same-day ART		Not suppressed	45	Disclosed	No partner	19.5312	Stage I	Working	Not eligible	Not eligible	No	TDF + 3TC + EFV	Sub-optimal adherence	Health Center
2	Same-day ART		Not suppressed	27	Disclosed	Unknown status	18.5911	Stage I	Working	Not eligible	Not taking IPT	No	TDF + 3TC + EFV	Sub-optimal adherence	Health Center
3	Same-day ART		Not suppressed	36	Disclosed	No partner	17.9151	Stage I	Working	Not eligible	Not eligible	No	TDF + 3TC + EFV	Sub-optimal adherence	Health Center
4	After 7-days	Not suppressed	Not suppressed	42	Disclosed	HIV negative	23.5294	Stage I	Working	Not eligible	Taking IPT	No	AZT + 3TC + NVP	Optimal adherence	Hospital
5	After 7-days		Not suppressed	38		No partner	20.1733	Stage I		Not eligible	Taking IPT	No	TDF + 3TC + EFV	Sub-optimal adherence	Health Center
6	Same-day ART		Not suppressed	35	Disclosed	HIV negative	15.2416	Stage II	Ambulatory	Not eligible	Not taking IPT	No	TDF + 3TC + EFV	Sub-optimal adherence	Health Center
7	After 7-days		Not suppressed	40			15.6735	Stage II	Working	Taking CPT	Not taking IPT	Yes	TDF + 3TC + EFV	Sub-optimal adherence	Hospital
8	Same-day ART	Not suppressed	Not suppressed	32	Disclosed	HIV positive	19.5965	Stage I	Working	Taking CPT	Taking IPT	Yes	TDF + 3TC + EFV	Sub-optimal adherence	Health Center
9	After 7-days	Not suppressed	Not suppressed	31		No partner	20.6852	Stage III	Working	Taking CPT	Not eligible	No	TDF + 3TC + EFV	Sub-optimal adherence	Hospital
10	Same-day ART		Not suppressed	28		No partner	20.0474	Stage I	Working	Not eligible	Taking IPT	No	TDF + 3TC + EFV	Sub-optimal adherence	Health Center
11	After 7-days	Not suppressed	Not suppressed	40			19.5717	Stage I	Working	Not eligible	Not eligible	No	TDF + 3TC + EFV	Sub-optimal adherence	Health Center
12	After 7-days		Not suppressed	35	Disclosed	No partner	20.8209	Stage III	Ambulatory	Taking CPT	Taking IPT	No	TDF + 3TC + EFV	Sub-optimal adherence	Health Center
13	After 7-days	Not suppressed	Not suppressed	33	Not disclosed		15.1111	Stage III	Working	Taking CPT	Not eligible	Yes	TDF + 3TC + EFV	Optimal adherence	Hospital
14	Same-day ART		Not suppressed	27	Disclosed	HIV negative	23.0469	Stage I	Ambulatory	Not eligible	Not eligible	No	TDF + 3TC + EFV	Sub-optimal adherence	Hospital
15	Same-day ART		Not suppressed	33	Disclosed	HIV negative	18.902	Stage I	Working	Not eligible	Not taking IPT	No	TDF + 3TC + EFV	Sub-optimal adherence	Health Center
16	Same-day ART		Not suppressed	24	Disclosed	HIV positive	19.6752	Stage I	Working	Not eligible	Not taking IPT	No	TDF + 3TC + EFV	Sub-optimal adherence	Health Center
17	After 7-days		Not suppressed	19		No partner	18.5178	Stage I	Working	Not eligible	Taking IPT	No	TDF + 3TC + EFV	Sub-optimal adherence	Hospital
18	After 7-days	Not suppressed	Not suppressed	31			16.1616	Stage III	Working	Taking CPT	Not taking IPT	Yes	TDF + 3TC + EFV	Optimal adherence	Hospital
19	Same-day ART	Not suppressed	Not suppressed	27		No partner	18.8189	Stage I	Working	Taking CPT	Taking IPT	No	TDF + 3TC + EFV		Health Center
20	After 7-days		Not suppressed	42	Disclosed	HIV positive	20.0692	Stage I	Working	Not eligible	Not taking IPT	No	TDF + 3TC + EFV	Sub-optimal adherence	Hospital
21	After 7-days		Not suppressed	27	Not disclosed	No partner	19.8413	Stage I	Working	Not eligible	Not taking IPT	No	TDF + 3TC + EFV	Sub-optimal adherence	Health Center
22	Same-day ART		Not suppressed	45	Disclosed	No partner	19.8791	Stage I	Working	Not eligible	Not taking IPT	No	TDF + 3TC + EFV	Sub-optimal adherence	Health Center
23	After 7-days	Not suppressed	Not suppressed	27		No partner	18.5178	Stage I	Working	Not eligible	Taking IPT	No	TDF + 3TC + EFV	Sub-optimal adherence	Hospital
24	After 7-days		Not suppressed	28	Disclosed	No partner	21.6441	Stage I		Not eligible	Not taking IPT	No	TDF + 3TC + EFV	Sub-optimal adherence	Health Center
25	Same-day ART		Not suppressed	38	Disclosed	HIV positive	26.0617	Stage I	Working	Not eligible	Not taking IPT	No	TDF + 3TC + EFV	Sub-optimal adherence	Health Center
26	After 7-days		Not suppressed	38		No partner	18.5911	Stage III	Working	Taking CPT	Not taking IPT	Yes	TDF + 3TC + EFV	Sub-optimal adherence	Hospital
27	Same-day ART		Not suppressed	19	Disclosed	No partner	20.2395	Stage I	Working	Not eligible	Taking IPT	No	TDF + 3TC + EFV	Sub-optimal adherence	Hospital
28	Same-day ART		Not suppressed	24		HIV negative	19.721	Stage I	Working	Not eligible	Not taking IPT	No	TDF + 3TC + EFV	Sub-optimal adherence	Health Center
29	Same-day ART		Not suppressed	35	Disclosed	No partner	21.5139	Stage I	Working	Not eligible	Not taking IPT	No	TDF + 3TC + EFV	Sub-optimal adherence	Health Center
30	After 7-days	Not suppressed	Not suppressed	25		HIV positive	20.2848	Stage I	Working	Taking CPT	Taking IPT	No	TDF + 3TC + EFV	Sub-optimal adherence	Hospital
31	Same-day ART		Not suppressed	20	Disclosed	HIV positive	15.8079	Stage I	Working	Not taking CPT	Not taking IPT	No	TDF + 3TC + EFV	Sub-optimal adherence	Health Center
32	Same-day ART	Not suppressed	Not suppressed	30		No partner	15.9675	Stage III	Working	Taking CPT	Not taking IPT	Yes	TDF + 3TC + EFV	Optimal adherence	Health Center
33	After 7-days		Not suppressed	35		No partner	17.2248	Stage I	Working	Not eligible	Not taking IPT	No	TDF + 3TC + EFV	Sub-optimal adherence	Hospital
34	After 7-days		Not suppressed	28	Not disclosed	No partner	19.5312	Stage II	Working	Not eligible	Not taking IPT	No	TDF + 3TC + EFV	Sub-optimal adherence	Hospital
35	After 7-days		Not suppressed	30		No partner	17.301	Stage I	Working	Not eligible	Not eligible	Yes	TDF + 3TC + EFV	Sub-optimal adherence	Hospital
36	Same-day ART		Not suppressed	54	Disclosed	HIV negative	18.5901	Stage I	Working	Not eligible	Not taking IPT	No	TDF + 3TC + EFV	Sub-optimal adherence	Health Center
37	After 7-days	Not suppressed	Not suppressed	42			17.1045	Stage III	Working	Taking CPT	Taking IPT	Yes	TDF + 3TC + EFV		Hospital
38	After 7-days		Not suppressed	43	Disclosed		16.1844	Stage III	Ambulatory	Not taking CPT	Not eligible	No	TDF + 3TC + EFV	Sub-optimal adherence	Health Center
39	After 7-days	Not suppressed	Not suppressed	40	Not disclosed	Unknown status	16.4366	Stage III	Working	Not eligible	Taking IPT	No	TDF + 3TC + EFV	Optimal adherence	Health Center
40	Same-day ART		Not suppressed	18		No partner	18.0697	Stage I	Working	Not eligible	Not taking IPT	No	TDF + 3TC + EFV	Sub-optimal adherence	Health Center
41	After 7-days	Not suppressed	Not suppressed	28		Unknown status	20.1733	Stage II	Working	Taking CPT	Not taking IPT	No	TDF + 3TC + EFV	Sub-optimal adherence	Hospital
42	Same-day ART	Not suppressed	Not suppressed	31	Disclosed	Unknown status	20.3223	Stage I	Working	Taking CPT	Taking IPT	No	TDF + 3TC + EFV	Optimal adherence	Health Center
43	Same-day ART		Not suppressed	20	Disclosed	Unknown status	19.7777	Stage I	Working	Not eligible	Not eligible	No	TDF + 3TC + EFV	Sub-optimal adherence	Health Center
44	After 7-days		Not suppressed	36	Not disclosed	Unknown status	18.4965	Stage I	Working	Not eligible	Not taking IPT	No	AZT + 3TC + NVP	Sub-optimal adherence	Hospital
45	Same-day ART		Not suppressed	33			18.8271	Stage II	Working	Not eligible	Not taking IPT	No	TDF + 3TC + EFV	Sub-optimal adherence	Health Center
46	Same-day ART		Not suppressed	30		HIV negative	23.1834	Stage I	Working	Not eligible	Not taking IPT	Yes	TDF + 3TC + EFV	Sub-optimal adherence	Health Center
47	Same-day ART		Not suppressed	28	Disclosed	No partner	19.5965	Stage I	Ambulatory	Not eligible	Not taking IPT	No	TDF + 3TC + EFV	Sub-optimal adherence	Health Center
48	Same-day ART		Not suppressed	35	Not disclosed	No partner	17.0392	Stage I	Working	Not taking CPT	Not taking IPT	No	TDF + 3TC + EFV	Sub-optimal adherence	Health Center
49	After 7-days		Not suppressed	28	Disclosed	HIV negative	22.0386	Stage II	Working	Taking CPT	Not taking IPT	No	TDF + 3TC + EFV	Sub-optimal adherence	Hospital
50	Same-day ART		Not suppressed	26	Not disclosed	No partner	21.2183	Stage I	Working	Not eligible	Not taking IPT	No	TDF + 3TC + EFV	Sub-optimal adherence	Health Center
51	Same-day ART		Not suppressed	28	Not disclosed	No partner	18.0697	Stage I	Working	Not eligible	Not taking IPT	No	TDF + 3TC + EFV	Sub-optimal adherence	Hospital
52	Same-day ART	Not suppressed	Not suppressed	48	Disclosed		25.7117	Stage I	Working	Not eligible	Not taking IPT	No	TDF + 3TC + EFV	Optimal adherence	Hospital
53	Same-day ART	Not suppressed	Not suppressed	40	Disclosed	HIV positive	20.5714	Stage I	Working	Taking CPT	Not taking IPT	Yes	TDF + 3TC + EFV	Sub-optimal adherence	Hospital
54	Same-day ART	Not suppressed	Not suppressed	40	Not disclosed	No partner	15.7943	Stage II	Working	Taking CPT	Not taking IPT	Yes	TDF + 3TC + EFV	Sub-optimal adherence	Health Center
55	After 7-days		Not suppressed	24	Disclosed	No partner	25.0762	Stage III	Working	Taking CPT	Not taking IPT	Yes	TDF + 3TC + EFV	Sub-optimal adherence	Hospital
56	Same-day ART		Not suppressed	28	Disclosed	Unknown status	18.8092	Stage I	Working	Not eligible	Not taking IPT	No	TDF + 3TC + EFV	Sub-optimal adherence	Health Center
57	Same-day ART		Not suppressed	40	Disclosed		20.8209	Stage I	Working	Not eligible	Not eligible	No	TDF + 3TC + EFV	Sub-optimal adherence	Hospital
58	Same-day ART	Not suppressed	Not suppressed	45	Disclosed	HIV negative	21.9525	Stage II	Working	Taking CPT	Taking IPT	No	TDF + 3TC + EFV	Optimal adherence	Health Center
59	After 7-days		Not suppressed	28		No partner	22.0243	Stage II	Working	Not eligible	Taking IPT	No	TDF + 3TC + EFV	Sub-optimal adherence	Hospital
60	Same-day ART		Not suppressed	32	Disclosed	No partner	26.3329	Stage I	Working	Not eligible	Not taking IPT	No	TDF + 3TC + EFV	Sub-optimal adherence	Health Center
61	Same-day ART		Not suppressed	25	Disclosed	HIV positive	22.2063	Stage I	Working	Not taking CPT	Not taking IPT	No	TDF + 3TC + EFV	Sub-optimal adherence	Hospital
62	After 7-days		Not suppressed	32		No partner	17.7154	Stage II	Working	Taking CPT	Not taking IPT	Yes	TDF + 3TC + EFV	Sub-optimal adherence	Hospital
63	Same-day ART		Not suppressed	27	Not disclosed	No partner	22.1367	Stage I	Working	Not taking CPT	Not taking IPT	Yes	TDF + 3TC + EFV	Sub-optimal adherence	Hospital
64	Same-day ART		Not suppressed	23	Not disclosed	No partner	22.3543	Stage I	Working	Not eligible	Not taking IPT	No	TDF + 3TC + EFV	Sub-optimal adherence	Health Center
65	Same-day ART		Not suppressed	30	Disclosed	HIV negative	18.4425	Stage I	Working	Not eligible	Not taking IPT	No	TDF + 3TC + EFV	Sub-optimal adherence	Health Center
66	After 7-days		Not suppressed	35	Disclosed	No partner	22.7732	Stage III	Working	Not taking CPT	Not taking IPT	Yes	TDF + 3TC + EFV	Sub-optimal adherence	Hospital
67	After 7-days		Not suppressed	33		HIV positive	18.6851	Stage II	Working	Taking CPT	Not taking IPT	No	TDF + 3TC + EFV	Sub-optimal adherence	Hospital
68	Same-day ART		Not suppressed	27	Disclosed	No partner	18.2868	Stage I	Working	Not eligible	Not eligible	No	TDF + 3TC + EFV	Sub-optimal adherence	Health Center
69	Same-day ART		Not suppressed	23	Disclosed	No partner	21.7014	Stage II	Working	Not eligible	Not taking IPT	No	TDF + 3TC + EFV	Sub-optimal adherence	Health Center
70	Same-day ART		Not suppressed	25	Disclosed	Unknown status	25.1486	Stage II	Working	Not eligible	Not taking IPT	No	TDF + 3TC + EFV	Sub-optimal adherence	Health Center
71	Same-day ART	Not suppressed	Not suppressed	45		HIV positive	21.3333	Stage I	Working	Taking CPT	Not taking IPT	No	TDF + 3TC + EFV	Sub-optimal adherence	Hospital
72	Same-day ART	Not suppressed	Not suppressed	23	Disclosed	No partner	22.6003	Stage I	Working	Not eligible	Taking IPT	No	TDF + 3TC + EFV	Optimal adherence	Health Center
73	After 7-days	Not suppressed	Not suppressed	35	Disclosed		23.4224	Stage III	Working	Taking CPT	Taking IPT	Yes	TDF + 3TC + EFV	Sub-optimal adherence	Hospital
74	After 7-days		Not suppressed	40	Disclosed	HIV positive	21.4692	Stage I	Working	Taking CPT	Not taking IPT	No	AZT + 3TC + EFV	Sub-optimal adherence	Hospital
75	After 7-days		Not suppressed	31			21.0498	Stage I	Working	Taking CPT	Taking IPT	No	TDF + 3TC + EFV	Sub-optimal adherence	Hospital
76	Same-day ART		Not suppressed	25	Disclosed	No partner	18.3655	Stage I	Working	Not eligible	Not taking IPT	No	TDF + 3TC + EFV	Sub-optimal adherence	Health Center
77	After 7-days		Not suppressed	22	Disclosed	No partner	17.0656	Stage II	Working	Taking CPT	Not taking IPT	Yes	TDF + 3TC + EFV	Sub-optimal adherence	Hospital
78	Same-day ART		Not suppressed	29		No partner	27.0051	Stage I	Working	Not eligible	Taking IPT	No	TDF + 3TC + EFV	Sub-optimal adherence	Health Center
79	Same-day ART		Not suppressed	24	Disclosed	No partner	19.1516	Stage I	Working	Not eligible	Taking IPT	No	TDF + 3TC + EFV	Sub-optimal adherence	Health Center
80	Same-day ART		Not suppressed	51	Disclosed	Unknown status	14.6924	Stage I	Working	Taking CPT	Not taking IPT	No	TDF + 3TC + EFV	Sub-optimal adherence	Health Center
81	After 7-days		Not suppressed	43		No partner	18.902	Stage I	Working	Taking CPT	Not taking IPT	No	TDF + 3TC + EFV	Sub-optimal adherence	Hospital
82	Same-day ART		Not suppressed	22	Disclosed	No partner	18.9619	Stage I	Working	Not eligible	Not taking IPT	No	TDF + 3TC + EFV	Sub-optimal adherence	Health Center
83	Same-day ART		Not suppressed	25	Disclosed	Unknown status	20.3333	Stage I	Working	Not eligible	Not taking IPT	No	TDF + 3TC + EFV	Sub-optimal adherence	Health Center
84	After 7-days	Not suppressed	Not suppressed	45	Disclosed	HIV negative	22.3094	Stage II	Working	Taking CPT	Taking IPT	No	TDF + 3TC + EFV	Optimal adherence	Health Center
85	After 7-days		Not suppressed	65	Disclosed	No partner	17.7154	Stage II	Working	Taking CPT	Not taking IPT	Yes	TDF + 3TC + EFV	Sub-optimal adherence	Hospital
86	Same-day ART		Not suppressed	28	Disclosed	No partner	26.0226	Stage I	Working	Not eligible	Not taking IPT	No	TDF + 3TC + EFV	Sub-optimal adherence	Health Center
87	Same-day ART		Not suppressed	25	Disclosed	No partner	19.7239	Stage I	Working	Not eligible	Not taking IPT	No	TDF + 3TC + EFV	Sub-optimal adherence	Health Center
88	After 7-days	Not suppressed	Not suppressed	42	Not disclosed	No partner	16.1616	Stage III	Ambulatory	Taking CPT	Taking IPT	Yes	TDF + 3TC + EFV	Optimal adherence	Health Center
89	After 7-days		Not suppressed	40	Disclosed	Unknown status	19.1571	Stage I	Working	Taking CPT	Not taking IPT	No	TDF + 3TC + EFV	Sub-optimal adherence	Hospital
90	Same-day ART		Not suppressed	27	Disclosed	No partner	24.093	Stage I	Working	Not eligible	Not taking IPT	No	TDF + 3TC + EFV	Sub-optimal adherence	Health Center
91	Same-day ART		Not suppressed	35		No partner	23.8054	Stage I	Working	Not eligible	Not taking IPT	No	TDF + 3TC + EFV	Sub-optimal adherence	Health Center
92	Same-day ART		Not suppressed	33	Disclosed	No partner	16.4153	Stage II	Working	Not eligible	Not taking IPT	No	TDF + 3TC + EFV	Sub-optimal adherence	Health Center
93	Same-day ART		Not suppressed	38	Disclosed		28.764	Stage I	Working	Taking CPT	Not taking IPT	No	TDF + 3TC + EFV	Sub-optimal adherence	Health Center
94	After 7-days		Not suppressed	31	Disclosed	HIV positive	17.1753	Stage II	Working	Not eligible	Taking IPT	No	TDF + 3TC + EFV	Sub-optimal adherence	Hospital
95	After 7-days		Not suppressed	26	Disclosed	Unknown status	20.5693	Stage II	Working	Not eligible	Not eligible	Yes	TDF + 3TC + EFV	Sub-optimal adherence	Hospital
96	After 7-days	Not suppressed	Not suppressed	43		HIV negative	24.281	Stage I	Working	Taking CPT	Taking IPT	No	TDF + 3TC + EFV	Sub-optimal adherence	Hospital
97	Same-day ART		Not suppressed	28	Not disclosed	Unknown status	26.2188	Stage I	Working	Not eligible	Taking IPT	No	TDF + 3TC + EFV	Sub-optimal adherence	Health Center
98	After 7-days		Not suppressed	31	Not disclosed	No partner	23.8087	Stage I	Working	Not eligible	Taking IPT	No	TDF + 3TC + EFV	Sub-optimal adherence	Hospital
99	Same-day ART		Not suppressed	70	Disclosed	HIV positive	19.5312	Stage III	Working	Taking CPT	Not taking IPT	Yes	TDF + 3TC + EFV	Sub-optimal adherence	Health Center
100	After 7-days		Not suppressed	25	Not disclosed		19.1953	Stage I	Working	Not eligible	Not taking IPT	No	TDF + 3TC + EFV	Sub-optimal adherence	Hospital
101	Same-day ART		Not suppressed	47		No partner	17.9282	Stage I	Working	Not eligible	Not taking IPT	No	TDF + 3TC + EFV	Sub-optimal adherence	Health Center
102	Same-day ART		Not suppressed	20	Disclosed	No partner	17.0068	Stage I	Working	Not eligible	Not taking IPT	No	TDF + 3TC + EFV	Sub-optimal adherence	Health Center
103	After 7-days	Not suppressed	Not suppressed	28		No partner	19.8413	Stage III	Working	Taking CPT	Not taking IPT	No	TDF + 3TC + EFV	Optimal adherence	Hospital
104	After 7-days		Not suppressed	28	Not disclosed	No partner	16.2177	Stage II	Working	Taking CPT	Not taking IPT	No	TDF + 3TC + EFV	Sub-optimal adherence	Health Center
105	Same-day ART		Not suppressed	35			20.7476	Stage I	Working	Not eligible	Not taking IPT	No	TDF + 3TC + EFV	Sub-optimal adherence	Health Center
106	Same-day ART	Not suppressed	Not suppressed	30	Disclosed	No partner	20.5442	Stage I	Working	Not eligible	Taking IPT	No	TDF + 3TC + EFV		Health Center
107	After 7-days		Not suppressed	21	Disclosed	No partner	14.7054	Stage II	Working	Not taking CPT	Not taking IPT	No	TDF + 3TC + EFV	Sub-optimal adherence	Hospital
108	After 7-days	Not suppressed	Not suppressed	21	Not disclosed	No partner	18.4265	Stage II	Working	Taking CPT	Taking IPT	No	TDF + 3TC + EFV	Optimal adherence	Health Center
109	Same-day ART		Not suppressed	31			17.8465	Stage III	Working	Taking CPT	Not taking IPT	Yes	TDF + 3TC + EFV	Sub-optimal adherence	Hospital
110	Same-day ART	Not suppressed	Not suppressed	45	Not disclosed	No partner	24.8591	Stage I	Working	Not eligible	Taking IPT	No	TDF + 3TC + EFV	Optimal adherence	Health Center
111	Same-day ART		Not suppressed	26	Disclosed	No partner	18.9619	Stage III	Working	Not eligible	Not eligible	No	TDF + 3TC + EFV	Sub-optimal adherence	Hospital
112	After 7-days	Not suppressed	Not suppressed	40	Disclosed	HIV positive	14.758	Stage III	Ambulatory	Not taking CPT	Not taking IPT	Yes	TDF + 3TC + EFV		Hospital
113	Same-day ART		Not suppressed	47	Disclosed	No partner	29.9688	Stage I	Working	Not eligible	Not taking IPT	No	TDF + 3TC + EFV	Sub-optimal adherence	Health Center
114	Same-day ART		Not suppressed	28	Disclosed	No partner	19.257	Stage II	Working	Not eligible	Not taking IPT	Yes	TDF + 3TC + EFV	Sub-optimal adherence	Health Center
115	Same-day ART		Not suppressed	25	Not disclosed	Unknown status	22.1893	Stage I	Working	Not eligible	Not taking IPT	No	TDF + 3TC + EFV	Sub-optimal adherence	Health Center
116	After 7-days		Not suppressed	41	Disclosed	HIV positive	26.1752	Stage I	Working	Taking CPT	Not taking IPT	No	TDF + 3TC + EFV	Sub-optimal adherence	Hospital
117	After 7-days		Not suppressed	45		No partner	18.3768	Stage II	Working	Not eligible	Not taking IPT	No	TDF + 3TC + EFV	Sub-optimal adherence	Hospital
118	Same-day ART		Not suppressed	60	Disclosed	No partner	20.148	Stage I	Working	Not eligible	Not taking IPT	No	TDF + 3TC + EFV	Sub-optimal adherence	Health Center
119	Same-day ART		Not suppressed	42	Disclosed	Unknown status	19.91	Stage II	Working	Taking CPT	Not taking IPT	No	TDF + 3TC + EFV	Sub-optimal adherence	Health Center
120	Same-day ART	Not suppressed	Not suppressed	26	Disclosed	No partner	24.7967	Stage I	Working	Not eligible	Taking IPT	No	TDF + 3TC + EFV	Optimal adherence	Health Center
121	Same-day ART	Not suppressed	Not suppressed	29	Disclosed	No partner	19.9792	Stage II	Ambulatory	Taking CPT	Not eligible	Yes	TDF + 3TC + EFV	Sub-optimal adherence	Hospital
122	Same-day ART		Not suppressed	20	Disclosed	No partner	19.7777	Stage I	Working	Not eligible	Taking IPT	No	TDF + 3TC + EFV	Sub-optimal adherence	Hospital
123	After 7-days	Not suppressed	Not suppressed	50		HIV positive	14.3673	Stage III	Ambulatory	Taking CPT	Taking IPT	Yes	TDF + 3TC + EFV	Optimal adherence	Hospital
124	Same-day ART	Not suppressed	Not suppressed	18	Disclosed	No partner	16.6493	Stage I	Working	Taking CPT	Not taking IPT	No	TDF + 3TC + EFV	Optimal adherence	Hospital
125	After 7-days		Not suppressed	28	Disclosed	No partner	17.4449	Stage III	Ambulatory	Not eligible	Not eligible	No	TDF + 3TC + EFV	Sub-optimal adherence	Hospital
126	Same-day ART		Not suppressed	28	Disclosed	HIV negative	23.7954	Stage I	Working	Not eligible	Not taking IPT	No	TDF + 3TC + EFV	Sub-optimal adherence	Health Center
127	Same-day ART	Not suppressed	Not suppressed	44	Not disclosed	HIV negative	21.2245	Stage II	Working	Taking CPT	Taking IPT	No	TDF + 3TC + EFV	Optimal adherence	Health Center
128	Same-day ART		Not suppressed	31		Unknown status	20.7612	Stage I	Working	Not eligible	Not taking IPT	No	TDF + 3TC + EFV	Sub-optimal adherence	Hospital
129	After 7-days		Not suppressed	45	Disclosed	No partner	19.1467	Stage I	Working	Taking CPT	Not taking IPT	No	TDF + 3TC + EFV	Sub-optimal adherence	Hospital
130	Same-day ART		Not suppressed	31	Disclosed	Unknown status	18.6453	Stage II	Working	Not eligible	Not taking IPT	No	TDF + 3TC + EFV	Sub-optimal adherence	Health Center
131	After 7-days	Not suppressed	Not suppressed	24	Disclosed	HIV positive	22.9398	Stage II	Working	Taking CPT	Taking IPT	No	TDF + 3TC + EFV	Optimal adherence	Hospital
132	After 7-days		Not suppressed	37	Disclosed	HIV positive	17.6471	Stage II	Working	Not taking CPT	Not taking IPT	Yes	AZT + 3TC + NVP	Sub-optimal adherence	Hospital
133	After 7-days	Not suppressed	Not suppressed	33	Not disclosed	Unknown status	17.6327	Stage III	Working	Taking CPT	Taking IPT	No	TDF + 3TC + EFV	Optimal adherence	Health Center
134	Same-day ART	Not suppressed	Not suppressed	55		HIV positive	24.3375	Stage I	Working	Taking CPT	Taking IPT	No	TDF + 3TC + EFV	Sub-optimal adherence	Health Center
135	Same-day ART	Not suppressed	Not suppressed	45	Disclosed		18.026	Stage II	Working	Not taking CPT	Taking IPT	No	TDF + 3TC + EFV	Sub-optimal adherence	Health Center
136	Same-day ART		Not suppressed	20	Disclosed	No partner	18.7783	Stage I	Working	Not eligible	Not taking IPT	No	TDF + 3TC + EFV	Sub-optimal adherence	Health Center
137	After 7-days		Not suppressed	25	Disclosed	No partner	15.5709	Stage III	Working	Taking CPT	Not taking IPT	Yes	TDF + 3TC + EFV	Sub-optimal adherence	Health Center
138	Same-day ART	Not suppressed	Not suppressed	37			18.8092	Stage I	Working	Taking CPT	Taking IPT	No	TDF + 3TC + EFV	Optimal adherence	Health Center
139	After 7-days	Not suppressed	Not suppressed	45			21.0962	Stage III	Working	Taking CPT	Taking IPT	No	TDF + 3TC + EFV	Optimal adherence	Health Center
140	After 7-days		Not suppressed	27	Not disclosed	No partner	20.5688	Stage III	Working	Not eligible	Not eligible	Yes	TDF + 3TC + EFV	Sub-optimal adherence	Health Center
141	After 7-days		Not suppressed	28	Disclosed	No partner	19.6072	Stage I	Working	Not eligible	Not eligible	No	TDF + 3TC + EFV	Sub-optimal adherence	Hospital
142	Same-day ART	Not suppressed	Not suppressed	32	Disclosed	HIV negative	18.6122	Stage I	Working	Not eligible	Taking IPT	No	TDF + 3TC + EFV	Optimal adherence	Health Center
143	After 7-days		Not suppressed	33			26.4236	Stage I	Working	Not eligible	Not taking IPT	No	TDF + 3TC + EFV	Sub-optimal adherence	Health Center
144	Same-day ART		Not suppressed	32		HIV positive	18.132	Stage I	Working	Not eligible	Not taking IPT	No	TDF + 3TC + EFV	Sub-optimal adherence	Health Center
145	Same-day ART		Not suppressed	29		Unknown status	19.8177	Stage I	Working	Not eligible	Not taking IPT	No	TDF + 3TC + EFV	Sub-optimal adherence	Health Center
146	Same-day ART	Not suppressed	Not suppressed	24	Not disclosed	Unknown status	16.6335	Stage III	Working	Taking CPT	Not taking IPT	No	TDF + 3TC + EFV	Optimal adherence	Health Center
147	Same-day ART	Not suppressed	Not suppressed	40	Disclosed	No partner	20.7476	Stage III	Working	Taking CPT	Not eligible	No	TDF + 3TC + EFV	Optimal adherence	Hospital
148	Same-day ART		Not suppressed	21	Not disclosed		19.5312	Stage I	Working	Taking CPT	Not taking IPT	No	TDF + 3TC + EFV	Sub-optimal adherence	Hospital
149	Same-day ART	Not suppressed	Not suppressed	27	Not disclosed	Unknown status	17.6693	Stage I	Working	Not taking CPT	Taking IPT	No	TDF + 3TC + EFV	Optimal adherence	Health Center
150	After 7-days		Not suppressed	20	Disclosed	No partner	19.9432	Stage I	Working	Not eligible	Not taking IPT	No	TDF + 3TC + EFV	Sub-optimal adherence	Hospital
151	Same-day ART		Not suppressed	43	Disclosed	HIV positive	17.6309	Stage I	Working	Not taking CPT	Not taking IPT	No	TDF + 3TC + EFV	Sub-optimal adherence	Health Center
152	After 7-days		Not suppressed	32	Disclosed		23.9512	Stage II	Working	Not eligible	Not taking IPT	Yes	TDF + 3TC + EFV	Sub-optimal adherence	Hospital
153	Same-day ART	Not suppressed	Not suppressed	27		HIV positive	17.5781	Stage II	Working	Not eligible	Taking IPT	No	TDF + 3TC + EFV	Optimal adherence	Health Center
154	Same-day ART		Not suppressed	30		HIV negative	20.0474	Stage I	Working	Not eligible	Taking IPT	No	TDF + 3TC + EFV	Sub-optimal adherence	Health Center
155	After 7-days		Not suppressed	28	Disclosed	No partner	20.8611	Stage I	Working	Not eligible	Taking IPT	No	TDF + 3TC + EFV	Sub-optimal adherence	Hospital
156	After 7-days		Not suppressed	30			14.0625	Stage III	Ambulatory	Taking CPT	Not taking IPT	Yes	TDF + 3TC + EFV	Sub-optimal adherence	Hospital
157	After 7-days		Not suppressed	45	Disclosed	HIV positive	23.04	Stage III	Working	Taking CPT	Not taking IPT	No	AZT + 3TC + NVP	Sub-optimal adherence	Health Center
158	Same-day ART	Not suppressed	Not suppressed	23	Disclosed	No partner	17.4818	Stage II	Working	Taking CPT	Taking IPT	No	TDF + 3TC + EFV	Optimal adherence	Health Center
159	Same-day ART		Not suppressed	27	Disclosed	No partner	19.5312	Stage I	Working	Not eligible	Not taking IPT	No	TDF + 3TC + EFV	Sub-optimal adherence	Health Center
160	Same-day ART		Not suppressed	28		HIV positive	20.0773	Stage II	Working	Not taking CPT	Not taking IPT	Yes	TDF + 3TC + EFV	Sub-optimal adherence	Health Center
161	Same-day ART		Not suppressed	23	Not disclosed	No partner	20.5457	Stage I	Working	Not eligible	Not taking IPT	No	TDF + 3TC + EFV	Sub-optimal adherence	Health Center
162	Same-day ART		Not suppressed	19	Disclosed	No partner	22.9421	Stage I	Working	Not eligible	Not taking IPT	No	TDF + 3TC + EFV	Sub-optimal adherence	Health Center
163	Same-day ART		Not suppressed	31	Disclosed	Unknown status	16.6335	Stage II	Working	Not taking CPT	Not taking IPT	No	TDF + 3TC + EFV	Sub-optimal adherence	Health Center
164	After 7-days	Not suppressed	Not suppressed	35	Disclosed	No partner	15.4164	Stage III	Ambulatory	Taking CPT	Not taking IPT	Yes	TDF + 3TC + EFV	Optimal adherence	Health Center
165	After 7-days		Not suppressed	35	Disclosed	HIV positive	17.6471	Stage III	Working	Not taking CPT	Not taking IPT	Yes	TDF + 3TC + EFV	Sub-optimal adherence	Hospital
166	After 7-days		Not suppressed	26	Disclosed	No partner	17.805	Stage I	Working	Not eligible	Not taking IPT	No	TDF + 3TC + EFV	Sub-optimal adherence	Health Center
167	After 7-days	Not suppressed	Not suppressed	26		No partner	16.2177	Stage III	Working	Taking CPT	Not taking IPT	Yes	TDF + 3TC + EFV	Optimal adherence	Hospital
168	After 7-days		Not suppressed	42		No partner	17.239	Stage II	Ambulatory	Not eligible	Not taking IPT	No	TDF + 3TC + EFV	Sub-optimal adherence	Health Center
169	Same-day ART		Not suppressed	30	Disclosed	No partner	17.9089	Stage I	Working	Not taking CPT	Not taking IPT	No	TDF + 3TC + EFV	Sub-optimal adherence	Health Center
170	Same-day ART		Not suppressed	21		No partner	16.901	Stage II	Working	Not taking CPT	Not eligible	Yes	TDF + 3TC + EFV	Sub-optimal adherence	Health Center
171	After 7-days	Not suppressed	Not suppressed	30	Disclosed	No partner	16.7062	Stage III	Working	Taking CPT	Not taking IPT	No	TDF + 3TC + EFV	Sub-optimal adherence	Health Center
172	Same-day ART	Not suppressed	Not suppressed	32	Disclosed	No partner	18.8268	Stage III	Ambulatory	Taking CPT	Taking IPT	No	TDF + 3TC + EFV		Health Center
173	After 7-days	Not suppressed	Not suppressed	25	Disclosed	HIV negative	19.6927	Stage IV	Working	Taking CPT	Not eligible	Yes	TDF + 3TC + EFV	Optimal adherence	Health Center
174	Same-day ART		Not suppressed	50	Disclosed	No partner	13.6048	Stage III	Ambulatory	Not taking CPT	Not eligible	Yes	TDF + 3TC + EFV	Sub-optimal adherence	Health Center
175	Same-day ART		Not suppressed	23	Disclosed	No partner	17.3333	Stage III	Working	Not eligible	Not taking IPT	Yes	TDF + 3TC + EFV	Sub-optimal adherence	Health Center
176	After 7-days	Not suppressed	Not suppressed	55	Not disclosed	No partner	20.2395	Stage II	Working	Taking CPT	Taking IPT	No	TDF + 3TC + EFV	Sub-optimal adherence	Health Center
177	After 7-days		Not suppressed	40	Disclosed	No partner	15.7038	Stage IV	Bed ridden	Taking CPT	Not taking IPT	No	TDF + 3TC + EFV	Sub-optimal adherence	Health Center
178	Same-day ART		Not suppressed	35		No partner	19.2234	Stage I	Working	Not eligible	Not taking IPT	No	TDF + 3TC + EFV	Sub-optimal adherence	Health Center
179	Same-day ART		Not suppressed	38	Disclosed	HIV positive	19.8413	Stage I	Working	Not eligible	Taking IPT	No	TDF + 3TC + EFV	Sub-optimal adherence	Health Center
180	Same-day ART		Not suppressed	45	Disclosed	Unknown status	17.0656	Stage III	Working	Taking CPT	Not taking IPT	No	TDF + 3TC + EFV	Sub-optimal adherence	Health Center
181	After 7-days		Not suppressed	38	Disclosed	Unknown status	21.0938	Stage II	Working	Not eligible	Not taking IPT	No	TDF + 3TC + EFV	Sub-optimal adherence	Health Center
182	After 7-days		Not suppressed	38		No partner	17.7999	Stage I	Working	Not eligible	Not taking IPT	No	TDF + 3TC + EFV	Sub-optimal adherence	Health Center
183	Same-day ART	Not suppressed	Not suppressed	20		HIV negative	25.1039	Stage I	Working	Not eligible	Taking IPT	No	TDF + 3TC + EFV	Optimal adherence	Health Center
184	After 7-days		Not suppressed	36		HIV positive	21.7993	Stage I	Working	Taking CPT	Taking IPT	No	TDF + 3TC + EFV	Sub-optimal adherence	Hospital
185	After 7-days	Suppressed	Suppressed	26	Not disclosed	No partner	15.6225	Stage III	Ambulatory	Taking CPT	Taking IPT	No	TDF + 3TC + EFV	Optimal adherence	Hospital
186	After 7-days	Suppressed	Suppressed	30	Disclosed	No partner	21.0938	Stage III	Ambulatory	Taking CPT	Taking IPT	Yes	TDF + 3TC + EFV	Sub-optimal adherence	Health Center
187	After 7-days	Suppressed	Suppressed	35	Disclosed	HIV positive	16.8919	Stage I	Working	Taking CPT	Not taking IPT	No	TDF + 3TC + EFV	Sub-optimal adherence	Hospital
188	After 7-days	Suppressed	Suppressed	35	Disclosed	No partner	20.0288	Stage I	Working	Not eligible	Taking IPT	No	TDF + 3TC + EFV	Optimal adherence	Hospital
189	Same-day ART	Suppressed	Suppressed	29	Disclosed	HIV positive	20.8117	Stage I	Working	Not eligible	Taking IPT	No	TDF + 3TC + EFV	Optimal adherence	Hospital
190	After 7-days	Suppressed	Suppressed	25	Disclosed	HIV positive	26.9127	Stage I	Working	Not eligible	Taking IPT	No	TDF + 3TC + EFV	Optimal adherence	Health Center
191	Same-day ART	Suppressed	Suppressed	40	Disclosed	HIV negative	21.4031	Stage I	Working	Taking CPT	Taking IPT	No	TDF + 3TC + EFV	Optimal adherence	Health Center
192	Same-day ART	Suppressed	Suppressed	29	Disclosed	No partner	25.711	Stage I	Working	Not eligible	Not taking IPT	No	TDF + 3TC + EFV	Optimal adherence	Health Center
193	After 7-days	Suppressed	Suppressed	45			18.8324	Stage II	Working	Taking CPT	Taking IPT	No	AZT + 3TC + EFV	Optimal adherence	Hospital
194	Same-day ART	Suppressed	Suppressed	35		HIV positive	18.8189	Stage I	Working	Taking CPT	Taking IPT	No	TDF + 3TC + EFV	Optimal adherence	Health Center
195	After 7-days	Suppressed	Suppressed	23	Not disclosed	No partner	21.3593	Stage I	Working	Taking CPT	Not taking IPT	No	TDF + 3TC + EFV	Optimal adherence	Hospital
196	Same-day ART	Suppressed	Suppressed	44	Disclosed	HIV positive	23.9188	Stage II	Working	Not eligible	Taking IPT	No	TDF + 3TC + EFV	Optimal adherence	Health Center
197	Same-day ART	Suppressed	Suppressed	25	Not disclosed	No partner	20.5693	Stage I	Working	Not eligible	Taking IPT	No	TDF + 3TC + EFV	Optimal adherence	Hospital
198	After 7-days	Suppressed	Suppressed	25	Disclosed	No partner	20.0796	Stage I	Working	Not eligible	Taking IPT	No	TDF + 3TC + EFV	Optimal adherence	Health Center
199	Same-day ART	Suppressed	Suppressed	55	Disclosed	No partner	14.878	Stage III	Working	Taking CPT	Not eligible	No	TDF + 3TC + EFV	Optimal adherence	Health Center
200	Same-day ART	Suppressed	Suppressed	34	Disclosed	No partner	20.148	Stage I	Working	Taking CPT	Taking IPT	No	TDF + 3TC + EFV	Optimal adherence	Health Center
201	Same-day ART	Suppressed	Suppressed	36	Disclosed		19.9594	Stage I	Working	Not taking CPT	Taking IPT	No	TDF + 3TC + EFV	Optimal adherence	Hospital
202	Same-day ART	Suppressed	Suppressed	28		No partner	20.7612	Stage I	Working	Not eligible	Taking IPT	No	TDF + 3TC + EFV	Optimal adherence	Hospital
203	Same-day ART	Suppressed	Suppressed	37	Disclosed	HIV positive	20.1951	Stage I	Working	Taking CPT	Taking IPT	No	TDF + 3TC + EFV	Optimal adherence	Health Center
204	Same-day ART	Suppressed	Suppressed	36	Disclosed	No partner	23.5666	Stage I	Working	Not eligible	Taking IPT	No	TDF + 3TC + EFV	Optimal adherence	Health Center
205	After 7-days	Suppressed	Suppressed	27		No partner	23.2434	Stage I	Working	Not eligible	Not taking IPT	No	TDF + 3TC + EFV	Optimal adherence	Hospital
206	After 7-days	Suppressed	Suppressed	40		No partner	18.1312	Stage III	Working	Taking CPT	Not eligible	No	TDF + 3TC + EFV	Optimal adherence	Hospital
207	After 7-days	Suppressed	Suppressed	30		No partner	17.11	Stage I	Working	Not eligible	Not taking IPT	No	TDF + 3TC + EFV	Optimal adherence	Health Center
208	After 7-days	Suppressed	Suppressed	25	Disclosed		17.1468	Stage II	Working	Taking CPT	Taking IPT	Yes	TDF + 3TC + EFV	Optimal adherence	Health Center
209	Same-day ART	Suppressed	Suppressed	40	Disclosed	HIV negative	18.6214	Stage II	Working	Taking CPT	Taking IPT	No	TDF + 3TC + EFV	Optimal adherence	Health Center
210	After 7-days	Suppressed	Suppressed	22	Disclosed	No partner	20.5693	Stage I	Working	Taking CPT	Taking IPT	No	TDF + 3TC + EFV	Sub-optimal adherence	Health Center
211	After 7-days	Suppressed	Suppressed	33	Disclosed	Unknown status	17.0068	Stage III	Working	Not taking CPT	Not eligible	Yes	TDF + 3TC + EFV	Optimal adherence	Hospital
212	After 7-days	Suppressed	Suppressed	20		HIV negative	26.6749	Stage I	Working	Not eligible	Taking IPT	No	TDF + 3TC + EFV	Optimal adherence	Health Center
213	After 7-days	Suppressed	Suppressed	45	Disclosed	HIV positive	24.858	Stage II	Working	Taking CPT	Not taking IPT	Yes	AZT + 3TC + NVP	Optimal adherence	Hospital
214	Same-day ART	Suppressed	Suppressed	25		HIV negative	21.0828	Stage I	Working	Not eligible	Taking IPT	No	TDF + 3TC + EFV	Optimal adherence	Health Center
215	Same-day ART	Suppressed	Suppressed	18	Disclosed	HIV positive	19.1111	Stage I	Working	Not eligible	Taking IPT	No	TDF + 3TC + EFV	Optimal adherence	Health Center
216	After 7-days	Suppressed	Suppressed	25	Disclosed	No partner	17.4413	Stage III	Ambulatory	Taking CPT	Not eligible	No	TDF + 3TC + EFV	Optimal adherence	Health Center
217	Same-day ART	Suppressed	Suppressed	35	Disclosed	No partner	18.2563	Stage I	Working	Taking CPT	Not taking IPT	No	TDF + 3TC + EFV	Optimal adherence	Health Center
218	After 7-days	Suppressed	Suppressed	27		HIV negative	20.6612	Stage I	Working	Taking CPT	Taking IPT	No	TDF + 3TC + EFV	Optimal adherence	Health Center
219	After 7-days	Suppressed	Suppressed	40			20.4444	Stage III	Working	Taking CPT	Not taking IPT	No	AZT + 3TC + EFV	Optimal adherence	Hospital
220	Same-day ART	Suppressed	Suppressed	28	Disclosed	HIV positive	17.0656	Stage I	Working	Not eligible	Taking IPT	No	TDF + 3TC + EFV	Optimal adherence	Health Center
221	After 7-days	Suppressed	Suppressed	20	Disclosed	Unknown status	28.1337	Stage III	Working	Taking CPT	Taking IPT	Yes	TDF + 3TC + EFV	Sub-optimal adherence	Health Center
222	After 7-days	Suppressed	Suppressed	30	Disclosed		16.6493	Stage III	Working	Taking CPT	Not eligible	No	TDF + 3TC + EFV	Optimal adherence	Health Center
223	Same-day ART	Suppressed	Suppressed	40	Disclosed		19.0443	Stage I	Working	Not eligible	Taking IPT	No	TDF + 3TC + EFV	Optimal adherence	Health Center
224	Same-day ART	Suppressed	Suppressed	30	Disclosed	Unknown status	21.1553	Stage I	Working	Not eligible	Taking IPT	No	TDF + 3TC + EFV	Optimal adherence	Health Center
225	Same-day ART	Suppressed	Suppressed	34	Disclosed	HIV positive	22.6562	Stage II	Working	Taking CPT	Taking IPT	No	TDF + 3TC + EFV	Sub-optimal adherence	Health Center
226	Same-day ART	Suppressed	Suppressed	26	Disclosed	Unknown status	26.5754	Stage I	Working	Not eligible	Not taking IPT	No	TDF + 3TC + EFV	Sub-optimal adherence	Hospital
227	After 7-days	Suppressed	Suppressed	31	Disclosed	Unknown status	23.6244	Stage I	Working	Not eligible	Not taking IPT	No	TDF + 3TC + EFV	Optimal adherence	Hospital
228	Same-day ART	Suppressed	Suppressed	35	Disclosed	HIV positive	21.2585	Stage I	Working	Not taking CPT	Taking IPT	No	TDF + 3TC + EFV	Optimal adherence	Hospital
229	After 7-days	Suppressed	Suppressed	35	Disclosed		20.1771	Stage I	Working	Not eligible	Taking IPT	No	TDF + 3TC + EFV	Optimal adherence	Health Center
230	After 7-days	Suppressed	Suppressed	45	Disclosed	No partner	25	Stage III	Working	Taking CPT	Not taking IPT	No	TDF + 3TC + EFV	Optimal adherence	Hospital
231	Same-day ART	Suppressed	Suppressed	35	Disclosed	HIV negative	25.3155	Stage I	Working	Not taking CPT	Not taking IPT	No	TDF + 3TC + EFV	Optimal adherence	Hospital
232	After 7-days	Suppressed	Suppressed	32	Disclosed	HIV positive	20.3074	Stage II	Working	Taking CPT	Not taking IPT	No	TDF + 3TC + EFV	Optimal adherence	Hospital
233	After 7-days	Suppressed	Suppressed	50	Disclosed	No partner	18.3655	Stage II	Working	Not eligible	Taking IPT	No	TDF + 3TC + EFV	Optimal adherence	Hospital
234	After 7-days	Suppressed	Suppressed	40		No partner	13.4488	Stage II	Working	Taking CPT	Not taking IPT	No	TDF + 3TC + EFV	Optimal adherence	Hospital
235	Same-day ART	Suppressed	Suppressed	34	Disclosed	HIV positive	36.7865	Stage I	Working	Not eligible	Taking IPT	No	TDF + 3TC + EFV	Optimal adherence	Health Center
236	Same-day ART	Suppressed	Suppressed	29		HIV positive	17.1045	Stage I	Working	Taking CPT	Not taking IPT	No	TDF + 3TC + EFV	Optimal adherence	Health Center
237	After 7-days	Suppressed	Suppressed	36	Disclosed	No partner	19.8141	Stage I	Working	Not eligible	Taking IPT	No	TDF + 3TC + EFV	Optimal adherence	Hospital
238	Same-day ART	Suppressed	Suppressed	35		HIV positive	20.4294	Stage I	Working	Not eligible	Taking IPT	No	TDF + 3TC + EFV	Optimal adherence	Hospital
239	Same-day ART	Suppressed	Suppressed	35	Disclosed	HIV positive	26.2917	Stage I	Working	Not eligible	Taking IPT	No	TDF + 3TC + EFV	Sub-optimal adherence	Health Center
240	After 7-days	Suppressed	Suppressed	28	Disclosed	Unknown status	23.2335	Stage I	Working	Not taking CPT	Not taking IPT	No	TDF + 3TC + EFV	Optimal adherence	Hospital
241	Same-day ART	Suppressed	Suppressed	37	Disclosed	HIV positive	18.1449	Stage II	Working	Not eligible	Taking IPT	No	TDF + 3TC + EFV	Optimal adherence	Health Center
242	After 7-days	Suppressed	Suppressed	32	Disclosed	HIV positive	25.7657	Stage I	Working	Taking CPT	Taking IPT	No	TDF + 3TC + EFV	Optimal adherence	Health Center
243	After 7-days	Suppressed	Suppressed	27	Disclosed	No partner	16.038	Stage III	Working	Taking CPT	Taking IPT	No	TDF + 3TC + EFV	Optimal adherence	Health Center
244	Same-day ART	Suppressed	Suppressed	22	Disclosed		20.8117	Stage I	Working	Not eligible	Taking IPT	No	TDF + 3TC + EFV	Optimal adherence	Health Center
245	After 7-days	Suppressed	Suppressed	42		Unknown status	16.9753	Stage II	Working	Taking CPT	Not taking IPT	No	TDF + 3TC + EFV	Sub-optimal adherence	Hospital
246	After 7-days	Suppressed	Suppressed	50	Disclosed	HIV negative	16.8919	Stage II	Ambulatory	Taking CPT	Taking IPT	No	TDF + 3TC + EFV	Optimal adherence	Hospital
247	After 7-days	Suppressed	Suppressed	30	Disclosed	Unknown status	19.8347	Stage I	Working	Taking CPT	Not taking IPT	No	TDF + 3TC + EFV	Optimal adherence	Hospital
248	After 7-days	Suppressed	Suppressed	25	Disclosed	HIV negative	28.251	Stage I	Working	Not eligible	Taking IPT	No	TDF + 3TC + EFV	Optimal adherence	Health Center
249	Same-day ART	Suppressed	Suppressed	30	Disclosed	HIV positive	18.6851	Stage I	Working	Not eligible	Taking IPT	No	TDF + 3TC + EFV	Optimal adherence	Health Center
250	Same-day ART	Suppressed	Suppressed	23	Not disclosed	Unknown status	19.1327	Stage I	Working	Not eligible	Taking IPT	No	TDF + 3TC + EFV	Optimal adherence	Health Center
251	After 7-days	Suppressed	Suppressed	50	Disclosed	Unknown status	16.8919	Stage II	Ambulatory	Taking CPT	Taking IPT	No	TDF + 3TC + EFV	Optimal adherence	Hospital
252	After 7-days	Suppressed	Suppressed	18		No partner	23.6244	Stage I	Working	Taking CPT	Taking IPT	No	TDF + 3TC + EFV	Optimal adherence	Hospital
253	After 7-days	Suppressed	Suppressed	45	Disclosed	No partner	18.75	Stage II	Working	Taking CPT	Taking IPT	Yes	TDF + 3TC + EFV	Sub-optimal adherence	Hospital
254	After 7-days	Suppressed	Suppressed	32	Disclosed	HIV negative	20.202	Stage II	Working	Taking CPT	Taking IPT	Yes	TDF + 3TC + EFV	Optimal adherence	Hospital
255	After 7-days	Suppressed	Suppressed	28			22.2656	Stage II	Working	Taking CPT	Not taking IPT	Yes	TDF + 3TC + EFV	Optimal adherence	Hospital
256	Same-day ART	Suppressed	Suppressed	30		No partner	32.7186	Stage I	Working	Not eligible	Taking IPT	No	TDF + 3TC + EFV	Optimal adherence	Hospital
257	Same-day ART	Suppressed	Suppressed	23	Disclosed	No partner	20.2395	Stage I	Working	Not eligible	Taking IPT	No	TDF + 3TC + EFV	Optimal adherence	Hospital
258	After 7-days	Suppressed	Suppressed	40	Disclosed	Unknown status	28.578	Stage I	Working	Taking CPT	Not taking IPT	No	TDF + 3TC + EFV	Optimal adherence	Hospital
259	After 7-days	Suppressed	Suppressed	30	Disclosed	HIV positive	17.5781	Stage I	Working	Taking CPT	Not taking IPT	No	TDF + 3TC + EFV	Optimal adherence	Hospital
260	After 7-days	Suppressed	Suppressed	28		HIV positive	21.7784	Stage I	Working	Not eligible	Taking IPT	No	TDF + 3TC + EFV	Optimal adherence	Health Center
261	After 7-days	Suppressed	Suppressed	45	Disclosed	No partner	16.1843	Stage IV	Working	Taking CPT	Taking IPT	Yes	TDF + 3TC + EFV	Optimal adherence	Health Center
262	Same-day ART	Suppressed	Suppressed	36	Disclosed	HIV positive	24.677	Stage II	Working	Not eligible	Taking IPT	No	TDF + 3TC + EFV	Optimal adherence	Health Center
263	Same-day ART	Suppressed	Suppressed	24	Disclosed		19.2277	Stage I	Working	Not eligible	Taking IPT	No	TDF + 3TC + EFV	Optimal adherence	Health Center
264	After 7-days	Suppressed	Suppressed	55	Disclosed	HIV positive	16.7062	Stage IV	Bed ridden	Taking CPT	Not eligible	No	TDF + 3TC + EFV	Optimal adherence	Health Center
265	Same-day ART	Suppressed	Suppressed	30		HIV positive	22.46	Stage I	Working	Not eligible	Not taking IPT	No	TDF + 3TC + EFV	Optimal adherence	Hospital
266	After 7-days	Suppressed	Suppressed	30		No partner	24.1288	Stage I	Working	Taking CPT	Not taking IPT	No	TDF + 3TC + EFV	Optimal adherence	Health Center
267	After 7-days	Suppressed	Suppressed	40			24.8163	Stage II	Working	Taking CPT	Taking IPT	Yes	TDF + 3TC + EFV	Sub-optimal adherence	Hospital
268	After 7-days	Suppressed	Suppressed	45	Not disclosed		23.3355	Stage III	Working	Taking CPT	Not taking IPT	Yes	TDF + 3TC + EFV	Optimal adherence	Hospital
269	After 7-days	Suppressed	Suppressed	27	Disclosed	HIV positive	16.7872	Stage I	Working	Taking CPT	Not taking IPT	No	TDF + 3TC + EFV	Optimal adherence	Hospital
270	After 7-days	Suppressed	Suppressed	18	Disclosed	No partner	21.0938	Stage II	Working	Taking CPT	Taking IPT	No	TDF + 3TC + EFV	Optimal adherence	Health Center
271	Same-day ART	Suppressed	Suppressed	28	Not disclosed	No partner	20.0474	Stage I	Working	Not eligible	Taking IPT	No	TDF + 3TC + EFV	Optimal adherence	Health Center
272	After 7-days	Suppressed	Suppressed	20		No partner	19.3685	Stage III	Working	Taking CPT	Not taking IPT	No	TDF + 3TC + EFV	Optimal adherence	Hospital
273	Same-day ART	Suppressed	Suppressed	40	Disclosed	No partner	19.7239	Stage III	Working	Taking CPT	Taking IPT	No	TDF + 3TC + EFV	Optimal adherence	Health Center
274	After 7-days	Suppressed	Suppressed	35	Disclosed	HIV positive	18.75	Stage I	Working	Taking CPT	Not taking IPT	No	TDF + 3TC + EFV	Optimal adherence	Hospital
275	After 7-days	Suppressed	Suppressed	67	Disclosed	HIV positive	24.2188	Stage I	Working	Not taking CPT	Not taking IPT	No	TDF + 3TC + EFV	Optimal adherence	Hospital
276	Same-day ART	Suppressed	Suppressed	42	Disclosed		21.2585	Stage I	Working	Not eligible	Taking IPT	No	TDF + 3TC + EFV	Optimal adherence	Health Center
277	After 7-days	Suppressed	Suppressed	28		No partner	21.83	Stage I	Working	Taking CPT	Taking IPT	No	TDF + 3TC + EFV	Optimal adherence	Health Center
278	After 7-days	Suppressed	Suppressed	53		HIV positive	18.1252	Stage III	Working	Taking CPT	Taking IPT	Yes	TDF + 3TC + EFV	Optimal adherence	Hospital
279	Same-day ART	Suppressed	Suppressed	32	Not disclosed	No partner	15.9439	Stage I	Working	Taking CPT	Taking IPT	No	TDF + 3TC + EFV	Optimal adherence	Health Center
280	After 7-days	Suppressed	Suppressed	45		Unknown status	30.4219	Stage I	Working	Taking CPT	Taking IPT	No	TDF + 3TC + EFV	Optimal adherence	Hospital
281	Same-day ART	Suppressed	Suppressed	46		No partner	23.74	Stage I	Working	Not eligible	Not taking IPT	No	TDF + 3TC + EFV	Optimal adherence	Hospital
282	Same-day ART	Suppressed	Suppressed	20	Disclosed	HIV negative	16.6493	Stage I	Working	Not eligible	Taking IPT	No	TDF + 3TC + EFV	Optimal adherence	Health Center
283	After 7-days	Suppressed	Suppressed	24	Disclosed	No partner	17.1029	Stage III	Working	Not eligible	Not eligible	No	TDF + 3TC + EFV	Sub-optimal adherence	Hospital
284	After 7-days	Suppressed	Suppressed	32	Disclosed	HIV positive	19.2336	Stage I	Working	Taking CPT	Not taking IPT	No	TDF + 3TC + EFV	Optimal adherence	Hospital
285	Same-day ART	Suppressed	Suppressed	25	Disclosed	No partner	19.9481	Stage II	Working	Not eligible	Taking IPT	No	TDF + 3TC + EFV	Optimal adherence	Health Center
286	After 7-days	Suppressed	Suppressed	30	Disclosed	No partner	20.1951	Stage I	Working	Not eligible	Taking IPT	No	TDF + 3TC + EFV	Optimal adherence	Health Center
287	Same-day ART	Suppressed	Suppressed	31			18.0427	Stage I	Working	Not eligible	Taking IPT	No	TDF + 3TC + EFV	Optimal adherence	Health Center
288	After 7-days	Suppressed	Suppressed	16		No partner	14.7444	Stage I	Working	Taking CPT	Not taking IPT	No	TDF + 3TC + EFV	Optimal adherence	Health Center
289	Same-day ART	Suppressed	Suppressed	28	Disclosed	No partner	24.5243	Stage I	Working	Not eligible	Taking IPT	No	TDF + 3TC + EFV	Optimal adherence	Health Center
290	After 7-days	Suppressed	Suppressed	37	Disclosed	HIV negative	14.9303	Stage III	Ambulatory	Taking CPT	Taking IPT	Yes	TDF + 3TC + EFV	Optimal adherence	Health Center
291	After 7-days	Suppressed	Suppressed	26	Disclosed		19.5556	Stage II	Working	Taking CPT	Not taking IPT	Yes	TDF + 3TC + EFV	Optimal adherence	Hospital
292	After 7-days	Suppressed	Suppressed	40	Disclosed	HIV positive	18.5911	Stage II	Working	Taking CPT	Taking IPT	No	TDF + 3TC + EFV	Optimal adherence	Hospital
293	After 7-days	Suppressed	Suppressed	39	Disclosed		28.764	Stage I	Working	Not eligible	Taking IPT	No	TDF + 3TC + EFV	Optimal adherence	Hospital
294	Same-day ART	Suppressed	Suppressed	42			30.8596	Stage I	Working	Not eligible	Taking IPT	No	TDF + 3TC + EFV	Optimal adherence	Health Center
295	Same-day ART	Suppressed	Suppressed	48	Disclosed	HIV positive	19.5965	Stage II	Working	Not taking CPT	Taking IPT	No	TDF + 3TC + EFV	Optimal adherence	Health Center
296	After 7-days	Suppressed	Suppressed	40	Disclosed	No partner	12.7831	Stage II	Ambulatory	Taking CPT	Taking IPT	No	TDF + 3TC + EFV	Optimal adherence	Hospital
297	After 7-days	Suppressed	Suppressed	32	Disclosed	HIV negative	17.5278	Stage II	Ambulatory	Taking CPT	Not eligible	No	TDF + 3TC + EFV	Optimal adherence	Hospital
298	After 7-days	Suppressed	Suppressed	37		No partner	19.721	Stage III	Working	Taking CPT	Taking IPT	Yes	TDF + 3TC + EFV	Optimal adherence	Hospital
299	After 7-days	Suppressed	Suppressed	52	Disclosed	HIV positive	20.7756	Stage III	Working	Taking CPT	Taking IPT	Yes	TDF + 3TC + EFV	Optimal adherence	Health Center
300	After 7-days	Suppressed	Suppressed	25	Disclosed	HIV positive	17.7458	Stage II	Working	Not eligible	Taking IPT	Yes	TDF + 3TC + EFV	Optimal adherence	Hospital
301	Same-day ART	Suppressed	Suppressed	27	Disclosed	HIV positive	27.3923	Stage I	Working	Not eligible	Taking IPT	No	TDF + 3TC + EFV	Optimal adherence	Health Center
302	Same-day ART	Suppressed	Suppressed	30	Disclosed		21.3675	Stage II	Working	Not eligible	Taking IPT	No	TDF + 3TC + EFV	Optimal adherence	Health Center
303	After 7-days	Suppressed	Suppressed	50	Disclosed	HIV positive	19.0039	Stage I	Working	Taking CPT	Taking IPT	No	TDF + 3TC + EFV	Optimal adherence	Hospital
304	After 7-days	Suppressed	Suppressed	65	Disclosed	No partner	19.6506	Stage II	Working	Taking CPT	Taking IPT	No	TDF + 3TC + EFV	Optimal adherence	Hospital
305	Same-day ART	Suppressed	Suppressed	34		Unknown status	26.7698	Stage I	Working	Not eligible	Taking IPT	No	TDF + 3TC + EFV	Optimal adherence	Hospital
306	After 7-days	Suppressed	Suppressed	33		No partner	16.9796	Stage III	Working	Taking CPT	Taking IPT	Yes	TDF + 3TC + EFV	Optimal adherence	Hospital
307	After 7-days	Suppressed	Suppressed	21	Disclosed	No partner	22.0741	Stage II	Working	Not eligible	Taking IPT	No	TDF + 3TC + EFV	Optimal adherence	Health Center
308	After 7-days	Suppressed	Suppressed	27	Disclosed	HIV positive	21.0828	Stage III	Working	Taking CPT	Taking IPT	No	TDF + 3TC + EFV	Optimal adherence	Hospital
309	Same-day ART	Suppressed	Suppressed	30		HIV positive	18.9745	Stage I	Working	Not eligible	Taking IPT	No	TDF + 3TC + EFV	Optimal adherence	Health Center
310	Same-day ART	Suppressed	Suppressed	23	Not disclosed	No partner	17.0392	Stage III	Working	Taking CPT	Not taking IPT	No	TDF + 3TC + EFV	Optimal adherence	Hospital
311	After 7-days	Suppressed	Suppressed	31	Disclosed	Unknown status	18.6851	Stage II	Working	Taking CPT	Taking IPT	No	TDF + 3TC + EFV	Optimal adherence	Hospital
312	After 7-days	Suppressed	Suppressed	50	Disclosed		14.758	Stage III	Working	Taking CPT	Taking IPT	No	TDF + 3TC + EFV	Sub-optimal adherence	Health Center
313	Same-day ART	Suppressed	Suppressed	39		HIV negative	19.8177	Stage I	Working	Not eligible	Not taking IPT	No	TDF + 3TC + EFV	Optimal adherence	Health Center
314	After 7-days	Suppressed	Suppressed	33	Disclosed	HIV positive	25.3906	Stage II	Working	Taking CPT	Not eligible	No	TDF + 3TC + EFV	Optimal adherence	Hospital
315	After 7-days	Suppressed	Suppressed	32	Not disclosed	Unknown status	23.03	Stage IV	Working	Taking CPT	Not eligible	No	TDF + 3TC + EFV	Optimal adherence	Hospital
316	After 7-days	Suppressed	Suppressed	33		No partner	19.4932	Stage III	Bed ridden	Taking CPT	Taking IPT	No	TDF + 3TC + EFV	Optimal adherence	Hospital
317	Same-day ART	Suppressed	Suppressed	22	Disclosed	No partner	21.9899	Stage I	Working	Not eligible	Taking IPT	No	TDF + 3TC + EFV	Optimal adherence	Health Center
318	After 7-days	Suppressed	Suppressed	33	Disclosed	HIV negative	13.1094	Stage I	Working	Taking CPT	Not taking IPT	No	TDF + 3TC + EFV	Optimal adherence	Hospital
319	Same-day ART	Suppressed	Suppressed	28		No partner	17.9931	Stage I	Working	Not eligible	Not taking IPT	No	TDF + 3TC + EFV	Optimal adherence	Hospital
320	After 7-days	Suppressed	Suppressed	42	Disclosed	HIV negative	18.8092	Stage IV	Ambulatory	Taking CPT	Not taking IPT	Yes	TDF + 3TC + EFV	Optimal adherence	Hospital
321	After 7-days	Suppressed	Suppressed	43	Disclosed	No partner	18.1312	Stage III	Working	Taking CPT	Not taking IPT	No	TDF + 3TC + EFV	Optimal adherence	Health Center
322	After 7-days	Suppressed	Suppressed	37	Disclosed	HIV positive	22.6003	Stage I	Working	Taking CPT	Not taking IPT	No	TDF + 3TC + EFV		Hospital
323	Same-day ART	Suppressed	Suppressed	28	Disclosed	No partner	23.2335	Stage I	Working	Not taking CPT	Taking IPT	No	TDF + 3TC + EFV	Optimal adherence	Hospital
324	After 7-days	Suppressed	Suppressed	45	Disclosed	No partner	21.048	Stage I	Working	Taking CPT	Taking IPT	No	TDF + 3TC + EFV	Optimal adherence	Hospital
325	After 7-days	Suppressed	Suppressed	54			17.3061	Stage IV	Ambulatory	Taking CPT	Not taking IPT	Yes	TDF + 3TC + EFV	Optimal adherence	Hospital
326	After 7-days	Suppressed	Suppressed	46	Not disclosed	HIV positive	23.3844	Stage II	Working	Taking CPT	Not taking IPT	No	TDF + 3TC + EFV	Optimal adherence	Health Center
327	Same-day ART	Suppressed	Suppressed	31	Disclosed	No partner	26.6193	Stage I	Working	Not eligible	Taking IPT	No	TDF + 3TC + EFV	Optimal adherence	Health Center
328	After 7-days	Suppressed	Suppressed	27	Disclosed	No partner	19.2974	Stage II	Working	Not eligible	Taking IPT	No	TDF + 3TC + EFV	Optimal adherence	Health Center
329	Same-day ART	Suppressed	Suppressed	33	Disclosed	Unknown status	21.4844	Stage II	Working	Taking CPT	Not taking IPT	Yes	TDF + 3TC + EFV	Optimal adherence	Hospital
330	After 7-days	Suppressed	Suppressed	35	Disclosed	No partner	32.4062	Stage I	Working	Not eligible	Taking IPT	No	TDF + 3TC + EFV	Optimal adherence	Hospital
331	After 7-days	Suppressed	Suppressed	36		No partner	19.9792	Stage IV	Working	Taking CPT	Not taking IPT	Yes	AZT + 3TC + EFV	Optimal adherence	Hospital
332	After 7-days	Suppressed	Suppressed	40	Disclosed	HIV positive	19.6052	Stage II	Working	Taking CPT	Not taking IPT	Yes	TDF + 3TC + EFV	Optimal adherence	Hospital
333	Same-day ART	Suppressed	Suppressed	28	Not disclosed	No partner	17.3611	Stage I	Working	Taking CPT	Not taking IPT	No	TDF + 3TC + EFV	Optimal adherence	Health Center
334	After 7-days	Suppressed	Suppressed	46	Disclosed	HIV positive	24.0344	Stage I	Working	Not eligible	Not taking IPT	No	TDF + 3TC + EFV	Optimal adherence	Hospital
335	After 7-days	Suppressed	Suppressed	35		No partner	21.9525	Stage I	Working	Not eligible	Taking IPT	No	TDF + 3TC + EFV	Optimal adherence	Hospital
336	After 7-days	Suppressed	Suppressed	18		No partner	17.4044	Stage I	Working	Taking CPT	Taking IPT	No	TDF + 3TC + EFV	Optimal adherence	Hospital
337	Same-day ART	Suppressed	Suppressed	41	Disclosed	No partner	20.1956	Stage I	Working	Not eligible	Taking IPT	No	TDF + 3TC + EFV	Sub-optimal adherence	Health Center
338	After 7-days	Suppressed	Suppressed	30		No partner	23.4375	Stage III	Ambulatory	Taking CPT	Not eligible	Yes	TDF + 3TC + EFV	Optimal adherence	Health Center
339	After 7-days	Suppressed	Suppressed	45	Not disclosed	HIV negative	16.3721	Stage II	Working	Not eligible	Taking IPT	Yes	TDF + 3TC + EFV	Optimal adherence	Hospital
340	Same-day ART	Suppressed	Suppressed	33	Disclosed		23.4952	Stage I	Working	Not eligible	Taking IPT	No	TDF + 3TC + EFV	Optimal adherence	Health Center
341	After 7-days	Suppressed	Suppressed	40	Disclosed		18.3655	Stage III	Working	Not taking CPT	Not taking IPT	No	TDF + 3TC + EFV	Optimal adherence	Hospital
342	After 7-days	Suppressed	Suppressed	41	Not disclosed	No partner	17.0433	Stage III	Bed ridden	Taking CPT	Taking IPT	No	TDF + 3TC + EFV	Optimal adherence	Health Center
343	After 7-days	Suppressed	Suppressed	35			15.6405	Stage I	Working	Not eligible	Taking IPT	No	TDF + 3TC + EFV	Optimal adherence	Hospital
344	After 7-days	Suppressed	Suppressed	47	Disclosed	No partner	17.5781	Stage IV	Working	Taking CPT	Taking IPT	Yes	TDF + 3TC + EFV	Optimal adherence	Hospital
345	Same-day ART	Suppressed	Suppressed	29		HIV negative	21.0077	Stage I	Working	Not eligible	Taking IPT	No	TDF + 3TC + EFV	Optimal adherence	Health Center
346	Same-day ART	Suppressed	Suppressed	32	Disclosed	HIV negative	22.4914	Stage I	Working	Not eligible	Taking IPT	No	TDF + 3TC + EFV	Optimal adherence	Health Center
347	After 7-days	Suppressed	Suppressed	25		HIV positive	22.4323	Stage I	Working	Not taking CPT	Not taking IPT	No	TDF + 3TC + EFV	Optimal adherence	Hospital
348	After 7-days	Suppressed	Suppressed	25		No partner	15.625	Stage III	Working	Taking CPT	Not taking IPT	No	TDF + 3TC + EFV	Optimal adherence	Hospital
349	Same-day ART	Suppressed	Suppressed	45	Disclosed	Unknown status	20.7967	Stage I	Working	Not eligible	Taking IPT	No	TDF + 3TC + EFV	Optimal adherence	Health Center
350	Same-day ART	Suppressed	Suppressed	35	Disclosed	HIV positive	24.974	Stage I	Working	Not eligible	Not taking IPT	No	TDF + 3TC + EFV	Optimal adherence	Hospital
351	Same-day ART	Suppressed	Suppressed	28	Disclosed	HIV negative	14.3459	Stage III	Ambulatory	Not eligible	Taking IPT	Yes	TDF + 3TC + EFV	Optimal adherence	Health Center
352	After 7-days	Suppressed	Suppressed	23	Disclosed	No partner	19.8347	Stage II	Working	Not eligible	Taking IPT	Yes	TDF + 3TC + EFV	Optimal adherence	Health Center
353	After 7-days	Suppressed	Suppressed	40		No partner	18.2183	Stage III	Working	Taking CPT	Not eligible	Yes	TDF + 3TC + EFV	Optimal adherence	Health Center
354	After 7-days	Suppressed	Suppressed	30	Disclosed	No partner	22.3757	Stage I	Working	Not eligible	Taking IPT	No	TDF + 3TC + EFV	Optimal adherence	Health Center
355	Same-day ART	Suppressed	Suppressed	40	Disclosed	No partner	23.2335	Stage I	Working	Not eligible	Taking IPT	No	TDF + 3TC + EFV	Optimal adherence	Health Center
356	Same-day ART	Suppressed	Suppressed	15	Disclosed	No partner	14.4676	Stage I	Working	Not eligible	Taking IPT	No	TDF + 3TC + EFV	Optimal adherence	Health Center
357	After 7-days	Suppressed	Suppressed	46		No partner	19.4771	Stage I	Working	Taking CPT	Taking IPT	Yes	TDF + 3TC + EFV	Sub-optimal adherence	Health Center
358	Same-day ART	Suppressed	Suppressed	32	Not disclosed	No partner	17.5064	Stage I	Working	Taking CPT	Taking IPT	No	TDF + 3TC + EFV	Sub-optimal adherence	Health Center
359	After 7-days	Suppressed	Suppressed	28	Not disclosed	No partner	20.8325	Stage III	Working	Taking CPT	Not eligible	Yes	TDF + 3TC + EFV	Optimal adherence	Health Center
360	Same-day ART	Suppressed	Suppressed	50	Disclosed		19.0039	Stage I	Working	Not eligible	Taking IPT	No	TDF + 3TC + EFV	Optimal adherence	Health Center
361	After 7-days	Suppressed	Suppressed	40	Disclosed	HIV positive	14.5003	Stage I	Working	Taking CPT	Not taking IPT	No	TDF + 3TC + EFV	Optimal adherence	Hospital
362	Same-day ART	Suppressed	Suppressed	52		Unknown status	30.4053	Stage I	Working	Not eligible	Taking IPT	No	TDF + 3TC + EFV	Optimal adherence	Health Center
363	Same-day ART	Suppressed	Suppressed	22	Disclosed	Unknown status	23.1247	Stage I	Working	Not eligible	Taking IPT	No	TDF + 3TC + EFV	Sub-optimal adherence	Health Center
364	Same-day ART	Suppressed	Suppressed	30	Disclosed	Unknown status	22.6667	Stage II	Working	Not eligible	Taking IPT	No	TDF + 3TC + EFV	Optimal adherence	Health Center
365	Same-day ART	Suppressed	Suppressed	35	Disclosed	No partner	18.5901	Stage II	Working	Not eligible	Taking IPT	No	TDF + 3TC + EFV	Optimal adherence	Health Center
366	After 7-days	Suppressed	Suppressed	35	Disclosed	No partner	24.7409	Stage I	Working	Taking CPT	Taking IPT	No	TDF + 3TC + EFV	Optimal adherence	Hospital
367	After 7-days	Suppressed	Suppressed	41	Not disclosed	No partner	13.8504	Stage II	Working	Taking CPT	Not taking IPT	Yes	TDF + 3TC + EFV	Optimal adherence	Hospital
368	Same-day ART	Suppressed	Suppressed	37	Disclosed	HIV positive	22.3081	Stage I	Working	Not eligible	Taking IPT	No	TDF + 3TC + EFV	Optimal adherence	Health Center
369	After 7-days	Suppressed	Suppressed	45	Disclosed	No partner	21.7181	Stage III	Working	Taking CPT	Not taking IPT	Yes	TDF + 3TC + EFV	Optimal adherence	Hospital
370	Same-day ART	Suppressed	Suppressed	40		HIV negative	23.1837	Stage I	Working	Not eligible	Not taking IPT	No	TDF + 3TC + EFV	Optimal adherence	Health Center
371	Same-day ART	Suppressed	Suppressed	27		HIV positive	25.9695	Stage I	Working	Taking CPT	Taking IPT	No	TDF + 3TC + EFV	Optimal adherence	Hospital
372	After 7-days	Suppressed	Suppressed	30	Disclosed	HIV negative	22.4914	Stage I	Working	Not eligible	Taking IPT	No	TDF + 3TC + EFV	Sub-optimal adherence	Health Center
373	After 7-days	Suppressed	Suppressed	45	Disclosed	HIV negative	24.677	Stage II	Working	Not eligible	Not taking IPT	Yes	TDF + 3TC + EFV	Optimal adherence	Hospital
374	After 7-days	Suppressed	Suppressed	30		Unknown status	18.194	Stage II	Ambulatory	Taking CPT	Not eligible	Yes	TDF + 3TC + EFV	Optimal adherence	Health Center
375	After 7-days	Suppressed	Suppressed	27	Disclosed		19.487	Stage I	Working	Not taking CPT	Taking IPT	No	TDF + 3TC + EFV	Optimal adherence	Health Center
376	Same-day ART	Suppressed	Suppressed	30	Disclosed	HIV positive	27.2392	Stage I	Working	Not eligible	Taking IPT	No	TDF + 3TC + EFV	Optimal adherence	Hospital
377	After 7-days	Suppressed	Suppressed	29	Disclosed	HIV negative	16.4062	Stage I	Ambulatory	Not eligible	Not taking IPT	No	TDF + 3TC + EFV	Optimal adherence	Hospital
378	Same-day ART	Suppressed	Suppressed	17	Disclosed	HIV negative	17.0656	Stage II	Working	Not eligible	Taking IPT	No	TDF + 3TC + EFV	Optimal adherence	Hospital
379	After 7-days	Suppressed	Suppressed	25	Disclosed	HIV positive	22.8928	Stage I	Working	Not eligible	Taking IPT	No	TDF + 3TC + EFV	Optimal adherence	Health Center
380	After 7-days	Suppressed	Suppressed	30	Not disclosed		19.8839	Stage I	Working	Taking CPT	Taking IPT	No	TDF + 3TC + EFV	Optimal adherence	Hospital
381	Same-day ART	Suppressed	Suppressed	45	Disclosed		20.5714	Stage I	Working	Not eligible	Taking IPT	No	TDF + 3TC + EFV	Sub-optimal adherence	Health Center
382	Same-day ART	Suppressed	Suppressed	49	Disclosed	HIV negative	19.9184	Stage I	Working	Not eligible	Taking IPT	No	TDF + 3TC + EFV	Optimal adherence	Hospital
383	Same-day ART	Suppressed	Suppressed	35	Not disclosed	No partner	26.3465	Stage I	Working	Not eligible	Taking IPT	No	TDF + 3TC + EFV	Optimal adherence	Health Center
384	Same-day ART	Suppressed	Suppressed	38		Unknown status	26.8136	Stage I	Working	Not eligible	Taking IPT	No	TDF + 3TC + EFV	Optimal adherence	Hospital
385	Same-day ART	Suppressed	Suppressed	70		No partner	16.1354	Stage I	Ambulatory	Taking CPT	Taking IPT	No	TDF + 3TC + EFV	Optimal adherence	Health Center
386	Same-day ART	Suppressed	Suppressed	35		No partner	19.5006	Stage I	Working	Not eligible	Taking IPT	No	TDF + 3TC + EFV	Sub-optimal adherence	Hospital
387	Same-day ART	Suppressed	Suppressed	28		No partner	19.5965	Stage I	Working	Not eligible	Taking IPT	No	TDF + 3TC + EFV	Optimal adherence	Health Center
388	After 7-days	Suppressed	Suppressed	28	Disclosed	HIV positive	18.1312	Stage I	Working	Not eligible	Not taking IPT	No	TDF + 3TC + EFV	Optimal adherence	Hospital
389	Same-day ART	Suppressed	Suppressed	30	Disclosed	Unknown status	22.5069	Stage I	Working	Not eligible	Taking IPT	No	TDF + 3TC + EFV	Optimal adherence	Health Center
390	After 7-days	Suppressed	Suppressed	25	Disclosed	No partner	21.7555	Stage III	Working	Taking CPT	Taking IPT	No	TDF + 3TC + EFV	Optimal adherence	Health Center
391	After 7-days	Suppressed	Suppressed	25	Disclosed	HIV positive	18.6453	Stage I	Working	Not eligible	Not taking IPT	No	TDF + 3TC + EFV	Optimal adherence	Hospital
392	Same-day ART	Suppressed	Suppressed	55	Not disclosed	No partner	23.1111	Stage I	Working	Not eligible	Taking IPT	No	TDF + 3TC + EFV	Sub-optimal adherence	Health Center
393	Same-day ART	Suppressed	Suppressed	32	Disclosed	No partner	29.2421	Stage I	Working	Not eligible	Taking IPT	No	TDF + 3TC + EFV	Sub-optimal adherence	Health Center
394	After 7-days	Suppressed	Suppressed	37			20.8889	Stage II	Working	Taking CPT	Not taking IPT	Yes	AZT + 3TC + NVP	Sub-optimal adherence	Hospital
395	Same-day ART	Suppressed	Suppressed	31		No partner	22.719	Stage I	Working	Taking CPT	Taking IPT	No	TDF + 3TC + EFV	Optimal adherence	Hospital
396	After 7-days	Suppressed	Suppressed	37	Disclosed	HIV negative	17.6693	Stage I	Working	Taking CPT	Not taking IPT	No	TDF + 3TC + EFV	Optimal adherence	Health Center
397	After 7-days	Suppressed	Suppressed	25	Disclosed	No partner	22.006	Stage II	Working	Not eligible	Taking IPT	No	TDF + 3TC + EFV	Optimal adherence	Health Center
398	After 7-days	Suppressed	Suppressed	58	Disclosed	No partner	22.5466	Stage II	Working	Taking CPT	Not taking IPT	No	TDF + 3TC + EFV	Optimal adherence	Hospital
399	Same-day ART	Suppressed	Suppressed	48	Disclosed	No partner	21.3333	Stage I	Working	Not eligible	Taking IPT	No	TDF + 3TC + EFV	Sub-optimal adherence	Health Center
400	After 7-days	Suppressed	Suppressed	30		No partner	18.8189	Stage III	Working	Not eligible	Not taking IPT	No	TDF + 3TC + EFV	Optimal adherence	Hospital
401	Same-day ART	Suppressed	Suppressed	39	Disclosed	HIV positive	16.3265	Stage I	Working	Taking CPT	Not taking IPT	No	TDF + 3TC + EFV	Optimal adherence	Hospital
402	After 7-days	Suppressed	Suppressed	36		HIV positive	16.7573	Stage III	Working	Taking CPT	Not eligible	No	TDF + 3TC + EFV	Optimal adherence	Hospital
403	After 7-days	Suppressed	Suppressed	30		No partner	16.0231	Stage III	Working	Taking CPT	Taking IPT	Yes	TDF + 3TC + EFV	Optimal adherence	Hospital
404	After 7-days	Suppressed	Suppressed	42		No partner	16.038	Stage I	Working	Taking CPT	Not taking IPT	No	TDF + 3TC + EFV	Optimal adherence	Hospital
405	Same-day ART	Suppressed	Suppressed	32	Disclosed	HIV positive	19.7055	Stage I	Working	Not eligible	Taking IPT	No	TDF + 3TC + EFV	Optimal adherence	Health Center
406	Same-day ART	Suppressed	Suppressed	27	Disclosed	No partner	19.8347	Stage I	Working	Not eligible	Taking IPT	No	TDF + 3TC + EFV	Sub-optimal adherence	Hospital
407	After 7-days	Suppressed	Suppressed	23	Not disclosed	No partner	17.6693	Stage I	Working	Not eligible	Taking IPT	No	TDF + 3TC + EFV		Health Center
408	Same-day ART	Suppressed	Suppressed	26	Disclosed	No partner	16.7969	Stage I	Working	Taking CPT	Taking IPT	No	TDF + 3TC + EFV	Optimal adherence	Hospital
409	Same-day ART	Suppressed	Suppressed	40	Not disclosed	HIV negative	26.6749	Stage I	Working	Not eligible	Taking IPT	No	TDF + 3TC + EFV	Optimal adherence	Hospital
410	After 7-days	Suppressed	Suppressed	60	Disclosed	HIV negative	16.5289	Stage IV	Ambulatory	Not taking CPT	Not eligible	Yes	TDF + 3TC + EFV	Sub-optimal adherence	Health Center
411	Same-day ART	Suppressed	Suppressed	50	Disclosed	No partner	25.8645	Stage III	Working	Taking CPT	Taking IPT	No	TDF + 3TC + EFV	Optimal adherence	Health Center
412	After 7-days	Suppressed	Suppressed	38	Not disclosed	No partner	19.3821	Stage II	Working	Taking CPT	Taking IPT	No	TDF + 3TC + EFV	Optimal adherence	Hospital
413	Same-day ART	Suppressed	Suppressed	35	Disclosed	No partner	19.6283	Stage I	Working	Not eligible	Taking IPT	No	TDF + 3TC + EFV	Optimal adherence	Health Center
414	After 7-days	Suppressed	Suppressed	38		Unknown status	18.3655	Stage I	Working	Taking CPT	Taking IPT	No	TDF + 3TC + EFV	Optimal adherence	Health Center
415	Same-day ART	Suppressed	Suppressed	28	Not disclosed	No partner	16.3847	Stage I	Working	Taking CPT	Taking IPT	No	TDF + 3TC + EFV	Optimal adherence	Hospital
416	Same-day ART	Suppressed	Suppressed	42	Disclosed	HIV negative	23.8751	Stage I	Working	Not eligible	Taking IPT	No	TDF + 3TC + EFV	Optimal adherence	Health Center
417	Same-day ART	Suppressed	Suppressed	16	Disclosed	No partner	21.0962	Stage I	Working	Not eligible	Taking IPT	No	TDF + 3TC + EFV	Optimal adherence	Health Center
418	After 7-days	Suppressed	Suppressed	38	Disclosed		14.5431	Stage IV	Bed ridden	Not taking CPT	Not taking IPT	Yes	TDF + 3TC + EFV	Optimal adherence	Hospital
419	Same-day ART	Suppressed	Suppressed	55	Disclosed	HIV negative	15.6013	Stage I	Working	Not eligible	Taking IPT	No	TDF + 3TC + EFV	Optimal adherence	Health Center
420	After 7-days	Suppressed	Suppressed	32	Disclosed		23.6652	Stage IV	Working	Taking CPT	Not eligible	Yes	TDF + 3TC + EFV	Optimal adherence	Health Center
421	Same-day ART	Suppressed	Suppressed	21	Not disclosed	HIV positive	20.2546	Stage I	Working	Not eligible	Taking IPT	No	TDF + 3TC + EFV	Optimal adherence	Health Center
422	Same-day ART	Suppressed	Suppressed	42	Disclosed	HIV positive	24.093	Stage I	Working	Not eligible	Taking IPT	No	TDF + 3TC + EFV	Optimal adherence	Health Center
423	Same-day ART	Suppressed	Suppressed	48	Disclosed	HIV positive	23.1473	Stage III	Working	Taking CPT	Taking IPT	Yes	TDF + 3TC + EFV	Optimal adherence	Health Center
424	After 7-days	Suppressed	Suppressed	28	Not disclosed	No partner	22.6667	Stage I	Working	Taking CPT	Taking IPT	No	TDF + 3TC + EFV	Optimal adherence	Hospital
425	After 7-days	Suppressed	Suppressed	33	Disclosed	HIV negative	14.5682	Stage IV	Bed ridden	Taking CPT	Not taking IPT	No	TDF + 3TC + EFV	Optimal adherence	Hospital
426	After 7-days	Suppressed	Suppressed	42	Disclosed	Unknown status	16.494	Stage II	Working	Taking CPT	Taking IPT	Yes	TDF + 3TC + EFV	Optimal adherence	Hospital
427	After 7-days	Suppressed	Suppressed	40	Disclosed	HIV positive	21.5139	Stage II	Working	Taking CPT	Not taking IPT	No	TDF + 3TC + EFV	Optimal adherence	Health Center
428	Same-day ART	Suppressed	Suppressed	30		No partner	18.0938	Stage I	Working	Not eligible	Taking IPT	No	TDF + 3TC + EFV	Optimal adherence	Health Center
429	After 7-days	Suppressed	Suppressed	23	Not disclosed	No partner	22.6562	Stage I	Working	Not eligible	Not taking IPT	No	TDF + 3TC + EFV	Optimal adherence	Health Center
430	After 7-days	Suppressed	Suppressed	26	Disclosed	HIV positive	20.3125	Stage III	Working	Not eligible	Not taking IPT	Yes	TDF + 3TC + EFV	Optimal adherence	Hospital
431	After 7-days	Suppressed	Suppressed	42	Disclosed	HIV positive	16.0965	Stage III	Working	Taking CPT	Not taking IPT	Yes	TDF + 3TC + EFV	Optimal adherence	Hospital
432	After 7-days	Suppressed	Suppressed	27		No partner	19.3772	Stage I	Working	Taking CPT	Not taking IPT	No	TDF + 3TC + EFV	Optimal adherence	Hospital
433	Same-day ART	Suppressed	Suppressed	32		No partner	31.2461	Stage I	Working	Not eligible	Taking IPT	No	TDF + 3TC + EFV	Optimal adherence	Hospital
434	Same-day ART	Suppressed	Suppressed	42	Disclosed	No partner	20.0773	Stage II	Working	Not eligible	Taking IPT	No	TDF + 3TC + EFV	Optimal adherence	Health Center
435	Same-day ART	Suppressed	Suppressed	50	Disclosed	No partner	22.0492	Stage I	Working	Not eligible	Taking IPT	No	TDF + 3TC + EFV	Optimal adherence	Health Center
436	Same-day ART	Suppressed	Suppressed	47		No partner	21.3839	Stage I	Working	Not eligible	Not taking IPT	No	TDF + 3TC + EFV	Optimal adherence	Hospital
437	After 7-days	Suppressed	Suppressed	30			19.9432	Stage I	Working	Not taking CPT	Not eligible	No	TDF + 3TC + EFV	Optimal adherence	Hospital
438	After 7-days	Suppressed	Suppressed	40	Disclosed		22.8625	Stage I	Working	Taking CPT	Not taking IPT	No	TDF + 3TC + EFV	Optimal adherence	Hospital
439	Same-day ART	Suppressed	Suppressed	27	Disclosed	No partner	18.2563	Stage I	Working	Not eligible	Taking IPT	No	TDF + 3TC + EFV	Optimal adherence	Health Center
440	Same-day ART	Suppressed	Suppressed	54	Disclosed	HIV positive	19.721	Stage I	Working	Taking CPT	Not taking IPT	No	TDF + 3TC + EFV	Optimal adherence	Hospital
441	Same-day ART	Suppressed	Suppressed	40	Disclosed		18.3391	Stage II	Working	Not eligible	Taking IPT	No	TDF + 3TC + EFV	Optimal adherence	Health Center
442	Same-day ART	Suppressed	Suppressed	26		Unknown status	20.9566	Stage I	Working	Not eligible	Taking IPT	No	TDF + 3TC + EFV	Optimal adherence	Health Center
443	Same-day ART	Suppressed	Suppressed	37	Disclosed	Unknown status	18.8092	Stage III	Working	Taking CPT	Taking IPT	No	TDF + 3TC + EFV	Optimal adherence	Health Center
444	After 7-days	Suppressed	Suppressed	37	Disclosed	No partner	17.4747	Stage III	Working	Taking CPT	Not eligible	No	TDF + 3TC + EFV	Optimal adherence	Hospital
445	Same-day ART	Suppressed	Suppressed	34	Disclosed	HIV negative	12.0465	Stage I	Working	Not eligible	Taking IPT	No	TDF + 3TC + EFV	Optimal adherence	Health Center
446	Same-day ART	Suppressed	Suppressed	24	Disclosed	No partner	22.2222	Stage I	Working	Not eligible	Taking IPT	No	TDF + 3TC + EFV	Sub-optimal adherence	Health Center
447	After 7-days	Suppressed	Suppressed	28	Disclosed	HIV positive	21.0938	Stage I	Working	Not eligible	Taking IPT	No	TDF + 3TC + EFV	Optimal adherence	Health Center
448	Same-day ART	Suppressed	Suppressed	28	Disclosed	No partner	19.2234	Stage II	Working	Not eligible	Taking IPT	No	TDF + 3TC + EFV	Optimal adherence	Health Center
449	Same-day ART	Suppressed	Suppressed	20		No partner	15.1111	Stage IV	Ambulatory	Taking CPT	Not eligible	No	TDF + 3TC + EFV	Optimal adherence	Hospital
450	After 7-days	Suppressed	Suppressed	43	Disclosed	HIV negative	16.9796	Stage I	Working	Taking CPT	Not taking IPT	No	TDF + 3TC + EFV	Optimal adherence	Hospital
451	After 7-days	Suppressed	Suppressed	21	Disclosed	HIV negative	22.4323	Stage III	Ambulatory	Taking CPT	Not eligible	No	TDF + 3TC + EFV	Optimal adherence	Health Center
452	After 7-days	Suppressed	Suppressed	29		HIV positive	21.1073	Stage I	Working	Not eligible	Taking IPT	No	TDF + 3TC + EFV	Optimal adherence	Health Center
453	After 7-days	Suppressed	Suppressed	40	Disclosed	HIV positive	19.4734	Stage I	Working	Taking CPT	Taking IPT	No	TDF + 3TC + EFV	Optimal adherence	Hospital
454	After 7-days	Suppressed	Suppressed	31	Not disclosed	No partner	18.3143	Stage IV	Working	Taking CPT	Not taking IPT	No	TDF + 3TC + EFV	Optimal adherence	Hospital
455	After 7-days	Suppressed	Suppressed	47	Disclosed	HIV positive	23.1405	Stage I	Working	Taking CPT	Not taking IPT	No	TDF + 3TC + EFV	Optimal adherence	Hospital
456	After 7-days	Suppressed	Suppressed	26	Not disclosed	No partner	19.6283	Stage I	Working	Taking CPT	Taking IPT	No	TDF + 3TC + EFV	Optimal adherence	Hospital
457	After 7-days	Suppressed	Suppressed	25	Disclosed	HIV negative	14.1994	Stage III	Bed ridden	Taking CPT	Not taking IPT	Yes	TDF + 3TC + EFV	Optimal adherence	Hospital
458	Same-day ART	Suppressed	Suppressed	28	Not disclosed	No partner	24.841	Stage I	Working	Not eligible	Taking IPT	No	TDF + 3TC + EFV	Optimal adherence	Health Center
459	After 7-days	Suppressed	Suppressed	45		No partner	21.7502	Stage II	Working	Taking CPT	Taking IPT	No	TDF + 3TC + EFV	Optimal adherence	Hospital
460	After 7-days	Suppressed	Suppressed	26		No partner	19.5312	Stage II	Working	Not taking CPT	Taking IPT	Yes	TDF + 3TC + EFV	Optimal adherence	Hospital
461	After 7-days	Suppressed	Suppressed	52	Disclosed		26.0375	Stage I	Working	Not eligible	Taking IPT	No	TDF + 3TC + EFV	Optimal adherence	Hospital
462	After 7-days	Suppressed	Suppressed	35	Disclosed	No partner	19.0677	Stage I	Working	Not eligible	Taking IPT	No	TDF + 3TC + EFV	Sub-optimal adherence	Hospital
463	After 7-days	Suppressed	Suppressed	30	Disclosed		20.6852	Stage I	Working	Not eligible	Not eligible	No	TDF + 3TC + EFV	Sub-optimal adherence	Hospital
464	After 7-days	Suppressed	Suppressed	22	Not disclosed	No partner	23.1911	Stage II	Working	Taking CPT	Taking IPT	Yes	TDF + 3TC + EFV	Optimal adherence	Health Center
465	After 7-days	Suppressed	Suppressed	45	Disclosed	HIV positive	24.0569	Stage II	Working	Not eligible	Taking IPT	No	AZT + 3TC + EFV	Optimal adherence	Hospital
466	After 7-days	Suppressed	Suppressed	30		HIV positive	19.8189	Stage I	Working	Taking CPT	Taking IPT	No	TDF + 3TC + EFV	Optimal adherence	Health Center
467	After 7-days	Suppressed	Suppressed	35		No partner	28.3737	Stage I	Working	Not eligible	Taking IPT	No	TDF + 3TC + EFV	Optimal adherence	Hospital
468	After 7-days	Suppressed	Suppressed	25		HIV positive	22.0386	Stage I	Working	Not eligible	Taking IPT	No	TDF + 3TC + EFV	Optimal adherence	Hospital
469	Same-day ART	Suppressed	Suppressed	40	Disclosed	HIV positive	22.6757	Stage I	Working	Taking CPT	Not taking IPT	No	TDF + 3TC + EFV	Optimal adherence	Hospital
470	After 7-days	Suppressed	Suppressed	30	Disclosed	HIV positive	21.6713	Stage I	Working	Not eligible	Taking IPT	No	TDF + 3TC + EFV	Optimal adherence	Health Center
471	After 7-days	Suppressed	Suppressed	24		No partner	18.369	Stage I	Working	Taking CPT	Taking IPT	No	TDF + 3TC + EFV	Optimal adherence	Hospital
472	After 7-days	Suppressed	Suppressed	32	Disclosed	No partner	23.7253	Stage I	Working	Not eligible	Taking IPT	No	TDF + 3TC + EFV	Optimal adherence	Hospital
473	Same-day ART	Suppressed	Suppressed	29		No partner	19.8685	Stage I	Working	Taking CPT	Not taking IPT	No	TDF + 3TC + EFV	Optimal adherence	Hospital
474	After 7-days	Suppressed	Suppressed	20	Not disclosed	No partner	22.6757	Stage I	Working	Not eligible	Taking IPT	No	TDF + 3TC + EFV	Optimal adherence	Hospital
475	After 7-days	Suppressed	Suppressed	26		No partner	17.1029	Stage II	Working	Taking CPT	Not taking IPT	No	TDF + 3TC + EFV	Optimal adherence	Hospital
476	Same-day ART	Suppressed	Suppressed	30	Not disclosed	No partner	19.8373	Stage II	Working	Not eligible	Taking IPT	No	TDF + 3TC + EFV	Optimal adherence	Health Center
477	After 7-days	Suppressed	Suppressed	30	Disclosed		23.0546	Stage III	Bed ridden	Not eligible	Not taking IPT	Yes	TDF + 3TC + EFV	Optimal adherence	Hospital
478	After 7-days	Suppressed	Suppressed	49		HIV negative	27.2173	Stage I	Working	Taking CPT	Taking IPT	No	AZT + 3TC + NVP	Optimal adherence	Hospital
479	After 7-days	Suppressed	Suppressed	25	Disclosed		21.875	Stage II	Working	Not taking CPT	Not taking IPT	Yes	TDF + 3TC + EFV	Optimal adherence	Hospital
480	After 7-days	Suppressed	Suppressed	25	Disclosed	No partner	16.5289	Stage III	Working	Taking CPT	Not taking IPT	No	TDF + 3TC + EFV	Optimal adherence	Hospital
481	After 7-days	Suppressed	Suppressed	28	Disclosed	Unknown status	23.1247	Stage I	Working	Not taking CPT	Taking IPT	No	TDF + 3TC + EFV	Optimal adherence	Hospital
482	Same-day ART	Suppressed	Suppressed	27	Disclosed		20.202	Stage I	Working	Taking CPT	Taking IPT	No	TDF + 3TC + EFV	Optimal adherence	Hospital
483	Same-day ART	Suppressed	Suppressed	51	Disclosed	No partner	14.5329	Stage IV	Ambulatory	Not taking CPT	Not eligible	No	TDF + 3TC + EFV	Optimal adherence	Health Center
484	After 7-days	Suppressed	Suppressed	35		HIV positive	19.3685	Stage I	Working	Taking CPT	Not taking IPT	No	TDF + 3TC + EFV	Optimal adherence	Hospital
485	Same-day ART	Suppressed	Suppressed	27		No partner	16.4237	Stage I	Working	Not eligible	Not taking IPT	No	TDF + 3TC + EFV	Sub-optimal adherence	Hospital
486	After 7-days	Suppressed	Suppressed	40	Disclosed	HIV positive	23.7812	Stage I	Working	Not taking CPT	Not taking IPT	No	TDF + 3TC + EFV	Sub-optimal adherence	Hospital
487	Same-day ART	Suppressed	Suppressed	40	Disclosed	HIV positive	18.5901	Stage III	Working	Taking CPT	Not eligible	No	TDF + 3TC + EFV	Optimal adherence	Health Center
488	After 7-days	Suppressed	Suppressed	35		No partner	19.6283	Stage II	Working	Taking CPT	Taking IPT	Yes	TDF + 3TC + EFV	Optimal adherence	Hospital
489	Same-day ART	Suppressed	Suppressed	24		No partner	19.6623	Stage I	Working	Not eligible	Taking IPT	No	TDF + 3TC + EFV	Optimal adherence	Health Center
490	After 7-days	Suppressed	Suppressed	36	Not disclosed	Unknown status	20.3244	Stage III	Working	Taking CPT	Taking IPT	Yes	TDF + 3TC + EFV	Optimal adherence	Hospital
491	After 7-days	Suppressed	Suppressed	40	Disclosed	HIV negative	23.5304	Stage I	Working	Taking CPT	Taking IPT	No	TDF + 3TC + EFV	Optimal adherence	Health Center
492	After 7-days	Suppressed	Suppressed	32	Disclosed	HIV negative	20.0773	Stage I	Working	Not taking CPT	Taking IPT	No	TDF + 3TC + EFV	Optimal adherence	Hospital
493	After 7-days	Suppressed	Suppressed	25	Disclosed	HIV negative	24.4352	Stage I	Working	Not eligible	Taking IPT	No	TDF + 3TC + EFV	Optimal adherence	Hospital
494	After 7-days	Suppressed	Suppressed	35	Disclosed	HIV positive	21.7014	Stage I	Working	Not eligible	Taking IPT	No	TDF + 3TC + EFV	Optimal adherence	Hospital
495	After 7-days	Suppressed	Suppressed	38	Disclosed	HIV negative	25.3906	Stage II	Working	Taking CPT	Taking IPT	No	TDF + 3TC + EFV	Optimal adherence	Health Center
496	After 7-days	Suppressed	Suppressed	15	Disclosed		14.382	Stage II	Working	Not eligible	Taking IPT	No	TDF + 3TC + EFV	Optimal adherence	Hospital
497	After 7-days	Suppressed	Suppressed	35	Disclosed	No partner	22.9819	Stage II	Working	Not taking CPT	Not eligible	No	TDF + 3TC + EFV	Optimal adherence	Hospital
498	After 7-days	Suppressed	Suppressed	49	Not disclosed	HIV negative	19.3337	Stage II	Working	Taking CPT	Taking IPT	No	TDF + 3TC + EFV	Optimal adherence	Hospital
499	Same-day ART	Suppressed	Suppressed	30	Not disclosed	No partner	20.0288	Stage I	Working	Taking CPT	Not eligible	No	TDF + 3TC + EFV	Optimal adherence	Health Center
500	After 7-days	Suppressed	Suppressed	43	Not disclosed	No partner	16.0037	Stage III	Working	Taking CPT	Not eligible	Yes	TDF + 3TC + EFV	Optimal adherence	Health Center
501	After 7-days	Suppressed	Suppressed	48	Disclosed	No partner	25.4327	Stage I	Working	Taking CPT	Not taking IPT	No	TDF + 3TC + EFV	Optimal adherence	Hospital
502	After 7-days	Suppressed	Suppressed	42	Disclosed	HIV positive	16.4644	Stage II	Working	Taking CPT	Not taking IPT	No	TDF + 3TC + EFV	Optimal adherence	Health Center
503	Same-day ART	Suppressed	Suppressed	28	Disclosed	No partner	17.1018	Stage I	Working	Not eligible	Taking IPT	No	TDF + 3TC + EFV	Optimal adherence	Health Center
504	After 7-days	Suppressed	Suppressed	40	Disclosed	Unknown status	19.1327	Stage III	Working	Taking CPT	Taking IPT	No	TDF + 3TC + EFV	Optimal adherence	Health Center
505	Same-day ART	Suppressed	Suppressed	30	Disclosed	HIV negative	25.8065	Stage I	Working	Not eligible	Taking IPT	No	TDF + 3TC + EFV	Optimal adherence	Health Center
506	Same-day ART	Suppressed	Suppressed	38	Disclosed	No partner	18.6115	Stage I	Working	Not eligible	Taking IPT	No	TDF + 3TC + EFV	Optimal adherence	Health Center
507	After 7-days	Suppressed	Suppressed	40	Not disclosed	No partner	25	Stage I	Working	Not taking CPT	Taking IPT	No	TDF + 3TC + EFV	Optimal adherence	Hospital
508	After 7-days	Suppressed	Suppressed	47	Disclosed	HIV positive	23.1473	Stage I	Working	Taking CPT	Taking IPT	No	TDF + 3TC + EFV	Optimal adherence	Hospital
509	Same-day ART	Suppressed	Suppressed	32	Disclosed	HIV negative	27.3438	Stage I	Working	Not eligible	Taking IPT	No	TDF + 3TC + EFV	Optimal adherence	Health Center
510	After 7-days	Suppressed	Suppressed	25	Disclosed	HIV negative	19.2277	Stage I	Working	Not eligible	Not taking IPT	No	TDF + 3TC + EFV	Sub-optimal adherence	Health Center
511	Same-day ART	Suppressed	Suppressed	76	Disclosed	No partner	15.5709	Stage III	Working	Taking CPT	Taking IPT	No	TDF + 3TC + EFV	Optimal adherence	Health Center
512	After 7-days	Suppressed	Suppressed	30	Not disclosed	No partner	19.5312	Stage I	Working	Taking CPT	Not taking IPT	No	TDF + 3TC + EFV	Optimal adherence	Hospital
513	Same-day ART	Suppressed	Suppressed	27	Disclosed	No partner	20.9566	Stage I	Working	Not eligible	Not taking IPT	No	TDF + 3TC + EFV	Optimal adherence	Health Center
514	Same-day ART	Suppressed	Suppressed	29		HIV positive	23.8054	Stage II	Working	Taking CPT	Taking IPT	No	TDF + 3TC + EFV	Optimal adherence	Hospital
515	After 7-days	Suppressed	Suppressed	43		No partner	26.9531	Stage I	Working	Taking CPT	Taking IPT	No	TDF + 3TC + EFV	Optimal adherence	Hospital
516	After 7-days	Suppressed	Suppressed	26	Disclosed	No partner	23.0469	Stage I	Working	Not eligible	Taking IPT	No	TDF + 3TC + EFV	Optimal adherence	Hospital
517	Same-day ART	Suppressed	Suppressed	28	Disclosed	HIV positive	19.2234	Stage I	Working	Not eligible	Taking IPT	No	TDF + 3TC + EFV	Optimal adherence	Health Center
518	After 7-days	Suppressed	Suppressed	28	Disclosed	HIV negative	13.8884	Stage III	Ambulatory	Not taking CPT	Taking IPT	No	TDF + 3TC + EFV	Optimal adherence	Health Center
519	Same-day ART	Suppressed	Suppressed	35	Disclosed	HIV positive	20.9042	Stage I	Working	Not eligible	Taking IPT	No	TDF + 3TC + EFV	Optimal adherence	Health Center
520	Same-day ART	Suppressed	Suppressed	33	Disclosed	No partner	22.6409	Stage I	Working	Not eligible	Taking IPT	No	TDF + 3TC + EFV	Optimal adherence	Health Center
521	Same-day ART	Suppressed	Suppressed	30	Disclosed	No partner	21.6441	Stage I	Working	Not eligible	Taking IPT	No	TDF + 3TC + EFV	Optimal adherence	Hospital
522	Same-day ART	Suppressed	Suppressed	25	Disclosed		19.9792	Stage II	Working	Not taking CPT	Not taking IPT	Yes	TDF + 3TC + EFV	Optimal adherence	Hospital
523	Same-day ART	Suppressed	Suppressed	38	Disclosed	HIV positive	20.7612	Stage I	Working	Not eligible	Taking IPT	No	TDF + 3TC + EFV	Optimal adherence	Health Center
524	After 7-days	Suppressed	Suppressed	27		No partner	22.0317	Stage I	Working	Taking CPT	Taking IPT	No	TDF + 3TC + EFV	Optimal adherence	Health Center
525	Same-day ART	Suppressed	Suppressed	24		No partner	20.5191	Stage I	Working	Not eligible	Taking IPT	No	TDF + 3TC + EFV	Sub-optimal adherence	Health Center
526	After 7-days	Suppressed	Suppressed	32		HIV positive	27.5556	Stage I	Working	Not eligible	Taking IPT	No	TDF + 3TC + EFV	Optimal adherence	Health Center
527	Same-day ART	Suppressed	Suppressed	34	Disclosed	HIV negative	22.5827	Stage I	Working	Not eligible	Taking IPT	No	TDF + 3TC + EFV	Optimal adherence	Health Center
528	Same-day ART	Suppressed	Suppressed	45	Disclosed		23.4509	Stage II	Working	Taking CPT	Taking IPT	No	TDF + 3TC + EFV	Optimal adherence	Health Center
529	Same-day ART	Suppressed	Suppressed	35	Not disclosed	No partner	21.7784	Stage I	Working	Not taking CPT	Taking IPT	No	TDF + 3TC + EFV	Optimal adherence	Health Center
530	Same-day ART	Suppressed	Suppressed	55			20.2812	Stage I	Working	Taking CPT	Taking IPT	No	TDF + 3TC + EFV	Optimal adherence	Health Center
531	After 7-days	Suppressed	Suppressed	27	Not disclosed	Unknown status	24.7475	Stage I	Working	Not eligible	Taking IPT	No	TDF + 3TC + EFV	Optimal adherence	Health Center
532	After 7-days	Suppressed	Suppressed	29	Disclosed	Unknown status	24.9199	Stage I	Working	Taking CPT	Not taking IPT	No	TDF + 3TC + EFV	Sub-optimal adherence	Hospital
533	Same-day ART	Suppressed	Suppressed	42	Disclosed	HIV positive	18.9292	Stage I	Working	Not eligible	Not eligible	No	TDF + 3TC + EFV	Optimal adherence	Health Center
534	Same-day ART	Suppressed	Suppressed	32	Not disclosed	No partner	22.4059	Stage II	Working	Taking CPT	Not taking IPT	Yes	TDF + 3TC + EFV	Optimal adherence	Hospital
535	After 7-days	Suppressed	Suppressed	35	Disclosed	No partner	20.5049	Stage I	Working	Not eligible	Not taking IPT	No	TDF + 3TC + EFV	Optimal adherence	Hospital
536	After 7-days	Suppressed	Suppressed	34		HIV negative	22.4996	Stage II	Working	Taking CPT	Taking IPT	No	TDF + 3TC + EFV	Optimal adherence	Hospital
537	Same-day ART	Suppressed	Suppressed	39	Disclosed	No partner	22.2656	Stage II	Working	Not taking CPT	Not taking IPT	No	TDF + 3TC + EFV	Sub-optimal adherence	Hospital
538	After 7-days	Suppressed	Suppressed	32		No partner	16.494	Stage I	Working	Taking CPT	Taking IPT	No	TDF + 3TC + EFV	Sub-optimal adherence	Hospital
539	Same-day ART	Suppressed	Suppressed	52		HIV negative	21.3382	Stage I	Working	Taking CPT	Taking IPT	No	TDF + 3TC + EFV	Optimal adherence	Health Center
540	Same-day ART	Suppressed	Suppressed	40	Disclosed	Unknown status	20.9321	Stage I	Working	Not eligible	Not taking IPT	No	TDF + 3TC + EFV	Optimal adherence	Hospital
541	After 7-days	Suppressed	Suppressed	40		No partner	17.1468	Stage III	Ambulatory	Taking CPT	Not eligible	Yes	TDF + 3TC + EFV	Optimal adherence	Health Center
542	Same-day ART	Suppressed	Suppressed	24	Disclosed	No partner	19.2234	Stage I	Working	Not eligible	Taking IPT	No	TDF + 3TC + EFV	Optimal adherence	Health Center
543	Same-day ART	Suppressed	Suppressed	45	Disclosed	HIV negative	26.7094	Stage I	Working	Not eligible	Taking IPT	No	TDF + 3TC + EFV	Optimal adherence	Hospital
544	Same-day ART	Suppressed	Suppressed	65	Disclosed	HIV positive	18.6851	Stage I	Working	Not taking CPT	Not taking IPT	No	TDF + 3TC + EFV	Optimal adherence	Health Center
545	Same-day ART	Suppressed	Suppressed	35	Disclosed	HIV negative	21.7181	Stage I	Working	Taking CPT	Taking IPT	No	TDF + 3TC + EFV	Optimal adherence	Health Center
546	After 7-days	Suppressed	Suppressed	40	Disclosed	HIV positive	19.4771	Stage I	Working	Not eligible	Taking IPT	No	TDF + 3TC + EFV	Optimal adherence	Hospital
547	After 7-days	Suppressed	Suppressed	36	Disclosed	HIV negative	28.3937	Stage I	Working	Not eligible	Taking IPT	No	TDF + 3TC + EFV	Optimal adherence	Hospital
548	After 7-days	Suppressed	Suppressed	42	Disclosed	Unknown status	18.2857	Stage III	Working	Taking CPT	Not eligible	No	TDF + 3TC + EFV	Optimal adherence	Hospital
549	After 7-days	Suppressed	Suppressed	40	Disclosed	HIV positive	20.8117	Stage III	Bed ridden	Taking CPT	Taking IPT	Yes	TDF + 3TC + EFV	Optimal adherence	Health Center
550	After 7-days	Suppressed	Suppressed	45		No partner	22.4323	Stage II	Working	Taking CPT	Taking IPT	No	TDF + 3TC + EFV	Optimal adherence	Hospital
551	After 7-days	Suppressed	Suppressed	41		HIV positive	21.2279	Stage I	Working	Taking CPT	Not taking IPT	No	TDF + 3TC + EFV	Optimal adherence	Health Center
552	Same-day ART	Suppressed	Suppressed	27	Disclosed	HIV positive	18.9745	Stage II	Working	Not eligible	Taking IPT	No	TDF + 3TC + EFV	Optimal adherence	Health Center
553	Same-day ART	Suppressed	Suppressed	24	Disclosed	No partner	20.2395	Stage I	Working	Not eligible	Taking IPT	No	TDF + 3TC + EFV	Sub-optimal adherence	Health Center
554	After 7-days	Suppressed	Suppressed	24	Not disclosed	HIV positive	17.9688	Stage II	Working	Taking CPT	Taking IPT	No	TDF + 3TC + EFV	Optimal adherence	Health Center
555	Same-day ART	Suppressed	Suppressed	38		No partner	15.7943	Stage I	Working	Taking CPT	Not taking IPT	No	TDF + 3TC + EFV	Optimal adherence	Hospital
556	After 7-days	Suppressed	Suppressed	30	Disclosed		24.3948	Stage I	Working	Not eligible	Taking IPT	No	TDF + 3TC + EFV	Optimal adherence	Health Center
557	Same-day ART	Suppressed	Suppressed	34	Disclosed	No partner	16.8061	Stage I	Working	Not eligible	Taking IPT	No	TDF + 3TC + EFV	Sub-optimal adherence	Health Center
558	After 7-days	Suppressed	Suppressed	65		No partner	25.4524	Stage II	Working	Not eligible	Not taking IPT	No	TDF + 3TC + EFV	Sub-optimal adherence	Hospital
559	After 7-days	Suppressed	Suppressed	50	Disclosed	HIV negative	21.1073	Stage III	Working	Taking CPT	Not eligible	No	TDF + 3TC + EFV	Optimal adherence	Health Center
560	After 7-days	Suppressed	Suppressed	32	Disclosed	Unknown status	20.8325	Stage I	Working	Not eligible	Taking IPT	No	TDF + 3TC + EFV	Optimal adherence	Health Center
561	Same-day ART	Suppressed	Suppressed	25	Disclosed	No partner	20.0773	Stage I	Working	Not eligible	Taking IPT	No	TDF + 3TC + EFV	Optimal adherence	Hospital
562	Same-day ART	Suppressed	Suppressed	26	Disclosed	HIV negative	21.5645	Stage II	Working	Not eligible	Taking IPT	Yes	TDF + 3TC + EFV	Optimal adherence	Health Center
563	After 7-days	Suppressed	Suppressed	38		HIV negative	21.2585	Stage II	Working	Taking CPT	Taking IPT	No	TDF + 3TC + EFV	Sub-optimal adherence	Hospital
564	Same-day ART	Suppressed	Suppressed	35	Disclosed	No partner	18.1955	Stage II	Working	Not eligible	Taking IPT	Yes	TDF + 3TC + EFV	Optimal adherence	Health Center
565	After 7-days	Suppressed	Suppressed	27	Disclosed		21.7555	Stage III	Working	Taking CPT	Not eligible	No	TDF + 3TC + EFV	Optimal adherence	Health Center
566	After 7-days	Suppressed	Suppressed	57	Disclosed	Unknown status	20.0288	Stage II	Working	Taking CPT	Not taking IPT	No	TDF + 3TC + EFV	Optimal adherence	Hospital
567	After 7-days	Suppressed	Suppressed	38	Disclosed	HIV negative	19.563	Stage I	Working	Taking CPT	Not taking IPT	No	TDF + 3TC + EFV	Optimal adherence	Hospital
568	Same-day ART	Suppressed	Suppressed	35	Not disclosed	HIV negative	23.4586	Stage II	Working	Not eligible	Taking IPT	No	TDF + 3TC + EFV	Optimal adherence	Health Center
569	Same-day ART	Suppressed	Suppressed	25	Disclosed	No partner	20.9321	Stage I	Working	Not eligible	Not taking IPT	No	TDF + 3TC + EFV	Optimal adherence	Hospital
570	After 7-days	Suppressed	Suppressed	27		Unknown status	16.8242	Stage I	Working	Taking CPT	Not taking IPT	No	TDF + 3TC + EFV	Optimal adherence	Hospital
571	Same-day ART	Suppressed	Suppressed	28	Disclosed	HIV positive	22.0386	Stage I	Working	Taking CPT	Not taking IPT	No	TDF + 3TC + EFV	Optimal adherence	Hospital
572	After 7-days	Suppressed	Suppressed	38	Disclosed	HIV negative	17.5556	Stage I	Working	Not eligible	Not taking IPT	No	AZT + 3TC + EFV	Optimal adherence	Hospital
573	After 7-days	Suppressed	Suppressed	30	Disclosed	HIV positive	21.9363	Stage I	Working	Taking CPT	Taking IPT	No	TDF + 3TC + EFV	Sub-optimal adherence	Health Center
574	After 7-days	Suppressed	Suppressed	30	Not disclosed	No partner	18.6453	Stage III	Working	Taking CPT	Taking IPT	Yes	TDF + 3TC + EFV	Optimal adherence	Health Center
575	Same-day ART	Suppressed	Suppressed	28	Disclosed	HIV positive	26.398	Stage I	Working	Not eligible	Taking IPT	No	TDF + 3TC + EFV	Optimal adherence	Health Center
576	Same-day ART	Suppressed	Suppressed	40	Disclosed	HIV positive	18.424	Stage II	Working	Taking CPT	Not taking IPT	No	TDF + 3TC + EFV	Optimal adherence	Hospital
577	After 7-days	Suppressed	Suppressed	27	Disclosed	Unknown status	21.7865	Stage I	Working	Not eligible	Taking IPT	No	TDF + 3TC + EFV	Optimal adherence	Health Center
578	After 7-days	Suppressed	Suppressed	33	Disclosed	HIV negative	24.0882	Stage II	Working	Taking CPT	Not taking IPT	No	TDF + 3TC + EFV	Optimal adherence	Hospital
579	After 7-days	Suppressed	Suppressed	38	Not disclosed	No partner	19.7232	Stage III	Ambulatory	Taking CPT	Not eligible	No	TDF + 3TC + EFV	Optimal adherence	Health Center
580	Same-day ART	Suppressed	Suppressed	24	Not disclosed	No partner	21.9261	Stage I	Working	Not eligible	Taking IPT	No	TDF + 3TC + EFV	Optimal adherence	Health Center
581	After 7-days	Suppressed	Suppressed	26		No partner	18.75	Stage I	Working	Not eligible	Not taking IPT	No	TDF + 3TC + EFV	Optimal adherence	Health Center
582	After 7-days	Suppressed	Suppressed	40		No partner	23.4375	Stage I	Working	Taking CPT	Not taking IPT	No	TDF + 3TC + EFV	Optimal adherence	Hospital
583	Same-day ART	Suppressed	Suppressed	27	Disclosed	HIV negative	16.4366	Stage I	Working	Not eligible	Taking IPT	No	TDF + 3TC + EFV	Sub-optimal adherence	Health Center
584	Same-day ART	Suppressed	Suppressed	45	Disclosed	HIV positive	17.0403	Stage III	Working	Taking CPT	Taking IPT	No	TDF + 3TC + EFV	Optimal adherence	Health Center
585	After 7-days	Suppressed	Suppressed	38	Disclosed	HIV negative	16.5289	Stage III	Ambulatory	Taking CPT	Not taking IPT	Yes	TDF + 3TC + EFV	Optimal adherence	Hospital
586	After 7-days	Suppressed	Suppressed	45		No partner	22.3214	Stage I	Working	Not eligible	Taking IPT	No	TDF + 3TC + EFV	Optimal adherence	Hospital
587	Same-day ART	Suppressed	Suppressed	30	Disclosed	Unknown status	20	Stage I	Working	Not eligible	Taking IPT	No	TDF + 3TC + EFV	Optimal adherence	Health Center
588	After 7-days	Suppressed	Suppressed	56	Disclosed	HIV positive	19.0039	Stage III	Working	Taking CPT	Taking IPT	Yes	TDF + 3TC + EFV	Optimal adherence	Hospital
589	After 7-days	Suppressed	Suppressed	30	Disclosed	HIV negative	23.3726	Stage III	Working	Taking CPT	Taking IPT	No	TDF + 3TC + EFV	Optimal adherence	Health Center
590	After 7-days	Suppressed	Suppressed	25	Not disclosed	No partner	21.5349	Stage I	Working	Taking CPT	Taking IPT	No	TDF + 3TC + EFV	Sub-optimal adherence	Hospital
591	After 7-days	Suppressed	Suppressed	33	Disclosed	HIV positive	21.9261	Stage II	Working	Taking CPT	Not taking IPT	Yes	TDF + 3TC + EFV	Optimal adherence	Hospital
592	Same-day ART	Suppressed	Suppressed	29	Disclosed		21.6206	Stage I	Working	Not eligible	Taking IPT	No	TDF + 3TC + EFV	Optimal adherence	Health Center
593	Same-day ART	Suppressed	Suppressed	49	Not disclosed	No partner	22.2291	Stage I	Working	Taking CPT	Not taking IPT	No	TDF + 3TC + EFV	Optimal adherence	Health Center
594	After 7-days	Suppressed	Suppressed	48	Disclosed	HIV negative	19.0311	Stage IV	Working	Taking CPT	Not eligible	No	AZT + 3TC + EFV	Optimal adherence	Hospital
595	After 7-days	Suppressed	Suppressed	43	Disclosed	HIV negative	19.7055	Stage II	Working	Taking CPT	Not taking IPT	Yes	TDF + 3TC + EFV	Optimal adherence	Hospital
596	After 7-days	Suppressed	Suppressed	50	Disclosed	HIV positive	21.7555	Stage I	Working	Not eligible	Taking IPT	No	AZT + 3TC + EFV	Optimal adherence	Hospital
597	Same-day ART	Suppressed	Suppressed	45	Not disclosed	No partner	28.4055	Stage I	Working	Taking CPT	Not taking IPT	No	TDF + 3TC + EFV	Optimal adherence	Hospital
598	Same-day ART	Suppressed	Suppressed	55			20.202	Stage I	Working	Taking CPT	Not taking IPT	No	TDF + 3TC + EFV	Optimal adherence	Hospital
599	Same-day ART	Suppressed	Suppressed	37	Disclosed	No partner	21.0938	Stage II	Working	Not taking CPT	Taking IPT	No	TDF + 3TC + EFV	Optimal adherence	Health Center
600	After 7-days	Suppressed	Suppressed	55			19.487	Stage I	Working	Not eligible	Taking IPT	No	TDF + 3TC + EFV	Optimal adherence	Hospital
601	After 7-days	Suppressed	Suppressed	30		No partner	25.5937	Stage II	Working	Not eligible	Not taking IPT	No	TDF + 3TC + EFV	Optimal adherence	Hospital
602	After 7-days	Suppressed	Suppressed	28		No partner	18.8092	Stage II	Working	Taking CPT	Not eligible	No	TDF + 3TC + EFV	Optimal adherence	Hospital
603	Same-day ART	Suppressed	Suppressed	34		HIV positive	20.1951	Stage I	Working	Not eligible	Taking IPT	No	TDF + 3TC + EFV	Optimal adherence	Health Center
604	Same-day ART	Suppressed	Suppressed	25	Disclosed	No partner	21.3593	Stage I	Working	Not eligible	Taking IPT	Yes	TDF + 3TC + EFV	Sub-optimal adherence	Health Center
605	Same-day ART	Suppressed	Suppressed	31	Disclosed	No partner	15.4164	Stage II	Working	Taking CPT	Not taking IPT	No	TDF + 3TC + EFV	Optimal adherence	Hospital
606	After 7-days	Suppressed	Suppressed	35		No partner	18.3655	Stage III	Working	Taking CPT	Not taking IPT	No	TDF + 3TC + EFV	Optimal adherence	Hospital
607	After 7-days	Suppressed	Suppressed	58	Disclosed	HIV negative	23.7954	Stage I	Working	Taking CPT	Not taking IPT	No	TDF + 3TC + EFV	Optimal adherence	Hospital
608	After 7-days	Suppressed	Suppressed	35	Disclosed	No partner	22.0317	Stage II	Working	Taking CPT	Taking IPT	No	TDF + 3TC + EFV	Optimal adherence	Health Center
609	Same-day ART	Suppressed	Suppressed	28	Disclosed	No partner	25.8761	Stage I	Working	Taking CPT	Not taking IPT	No	TDF + 3TC + EFV	Optimal adherence	Hospital
610	After 7-days	Suppressed	Suppressed	50		HIV positive	21.6041	Stage I	Working	Taking CPT	Taking IPT	No	TDF + 3TC + EFV	Optimal adherence	Health Center
611	After 7-days	Suppressed	Suppressed	30	Disclosed	HIV positive	18.5178	Stage II	Working	Taking CPT	Taking IPT	No	TDF + 3TC + EFV	Optimal adherence	Hospital
612	Same-day ART	Suppressed	Suppressed	26	Not disclosed	No partner	22.1893	Stage II	Working	Not eligible	Taking IPT	No	TDF + 3TC + EFV	Optimal adherence	Health Center
613	Same-day ART	Suppressed	Suppressed	38	Disclosed	No partner	14.6092	Stage I	Working	Not eligible	Taking IPT	No	TDF + 3TC + EFV	Optimal adherence	Hospital
614	After 7-days	Suppressed	Suppressed	20			19.5965	Stage I	Working	Not eligible	Not taking IPT	No	TDF + 3TC + EFV	Optimal adherence	Hospital
615	After 7-days	Suppressed	Suppressed	50	Disclosed	No partner	14.6924	Stage I	Working	Taking CPT	Not taking IPT	No	TDF + 3TC + EFV	Optimal adherence	Hospital
616	After 7-days	Suppressed	Suppressed	24		No partner	18.75	Stage I	Working	Not eligible	Taking IPT	No	TDF + 3TC + EFV	Optimal adherence	Health Center
617	Same-day ART	Suppressed	Suppressed	47	Disclosed	No partner	31.25	Stage I	Working	Not eligible	Taking IPT	No	TDF + 3TC + EFV	Optimal adherence	Health Center
618	Same-day ART	Suppressed	Suppressed	25	Not disclosed		21.7192	Stage I	Working	Not eligible	Not taking IPT	No	TDF + 3TC + EFV	Optimal adherence	Hospital
619	Same-day ART	Suppressed	Suppressed	35	Disclosed	No partner	16.4354	Stage III	Working	Not taking CPT	Not taking IPT	No	TDF + 3TC + EFV		Health Center
620	Same-day ART	Suppressed	Suppressed	50	Disclosed	No partner	23.1247	Stage I	Working	Not eligible	Taking IPT	No	TDF + 3TC + EFV	Optimal adherence	Health Center
621	Same-day ART	Suppressed	Suppressed	45	Disclosed	No partner	12.8156	Stage III	Working	Taking CPT	Taking IPT	No	TDF + 3TC + EFV	Optimal adherence	Health Center
622	After 7-days	Suppressed	Suppressed	30	Not disclosed	No partner	18.0785	Stage I	Working	Not eligible	Taking IPT	No	TDF + 3TC + EFV	Optimal adherence	Hospital
623	Same-day ART	Suppressed	Suppressed	30	Disclosed	HIV positive	18.4425	Stage I	Working	Not eligible	Taking IPT	No	TDF + 3TC + EFV	Optimal adherence	Health Center
624	After 7-days	Suppressed	Suppressed	32		HIV positive	24.4473	Stage I	Working	Taking CPT	Taking IPT	No	TDF + 3TC + EFV	Optimal adherence	Hospital
625	Same-day ART	Suppressed	Suppressed	35	Not disclosed	No partner	17.1875	Stage I	Working	Not eligible	Taking IPT	No	TDF + 3TC + EFV	Optimal adherence	Health Center
626	Same-day ART	Suppressed	Suppressed	43	Disclosed	HIV positive	22.0932	Stage I	Working	Taking CPT	Not taking IPT	No	TDF + 3TC + EFV	Optimal adherence	Hospital
627	Same-day ART	Suppressed	Suppressed	30	Disclosed	HIV positive	26.1719	Stage I	Working	Not eligible	Taking IPT	No	TDF + 3TC + EFV	Optimal adherence	Health Center
628	After 7-days	Suppressed	Suppressed	26		No partner	17.9592	Stage IV	Bed ridden	Taking CPT	Not taking IPT	Yes	TDF + 3TC + EFV	Optimal adherence	Hospital
629	Same-day ART	Suppressed	Suppressed	38	Not disclosed	No partner	17.9592	Stage I	Working	Taking CPT	Taking IPT	No	TDF + 3TC + EFV	Optimal adherence	Health Center
630	Same-day ART	Suppressed	Suppressed	40	Disclosed	HIV negative	18.3143	Stage III	Working	Not taking CPT	Taking IPT	No	TDF + 3TC + EFV	Optimal adherence	Health Center
631	After 7-days	Suppressed	Suppressed	32		HIV negative	21.8724	Stage III	Working	Taking CPT	Not taking IPT	Yes	TDF + 3TC + EFV	Optimal adherence	Hospital
632	After 7-days	Suppressed	Suppressed	35	Disclosed	No partner	22.8625	Stage II	Working	Not eligible	Not eligible	No	TDF + 3TC + EFV	Optimal adherence	Hospital
633	After 7-days	Suppressed	Suppressed	40		No partner	20.3223	Stage II	Working	Not eligible	Taking IPT	No	TDF + 3TC + EFV	Optimal adherence	Health Center
634	After 7-days	Suppressed	Suppressed	25	Disclosed	Unknown status	14.8789	Stage I	Working	Taking CPT	Not taking IPT	No	TDF + 3TC + EFV	Optimal adherence	Hospital
635	Same-day ART	Suppressed	Suppressed	37			24.7676	Stage I	Working	Not taking CPT	Not taking IPT	No	TDF + 3TC + EFV	Sub-optimal adherence	Hospital
636	After 7-days	Suppressed	Suppressed	40	Disclosed	No partner	28.764	Stage I	Working	Not eligible	Taking IPT	Yes	TDF + 3TC + EFV	Optimal adherence	Hospital
637	Same-day ART	Suppressed	Suppressed	38	Disclosed	HIV positive	20.9572	Stage I	Working	Taking CPT	Taking IPT	No	TDF + 3TC + EFV	Optimal adherence	Hospital
638	After 7-days	Suppressed	Suppressed	40	Disclosed	HIV positive	14.3251	Stage III	Ambulatory	Taking CPT	Taking IPT	Yes	TDF + 3TC + EFV	Sub-optimal adherence	Hospital
639	After 7-days	Suppressed	Suppressed	40		Unknown status	21.4844	Stage I	Working	Not eligible	Not taking IPT	No	TDF + 3TC + EFV	Optimal adherence	Hospital
640	Same-day ART	Suppressed	Suppressed	20	Disclosed	No partner	18.8189	Stage I	Working	Not eligible	Taking IPT	No	TDF + 3TC + EFV	Optimal adherence	Health Center
641	After 7-days	Suppressed	Suppressed	65	Disclosed	HIV positive	18.7783	Stage III	Working	Taking CPT	Not eligible	No	TDF + 3TC + EFV	Optimal adherence	Hospital
642	Same-day ART	Suppressed	Suppressed	25		HIV positive	20.9566	Stage I	Working	Not eligible	Taking IPT	No	TDF + 3TC + EFV	Optimal adherence	Hospital
643	After 7-days	Suppressed	Suppressed	21		HIV positive	17.8465	Stage I	Working	Not eligible	Taking IPT	No	TDF + 3TC + EFV	Optimal adherence	Health Center
644	After 7-days	Suppressed	Suppressed	15	Disclosed	No partner	14.6599	Stage I	Working	Not eligible	Taking IPT	No	TDF + 3TC + EFV	Optimal adherence	Health Center
645	Same-day ART	Suppressed	Suppressed	35	Disclosed	Unknown status	15.5556	Stage II	Working	Not eligible	Taking IPT	No	TDF + 3TC + EFV	Optimal adherence	Health Center
646	Same-day ART	Suppressed	Suppressed	21	Disclosed	HIV positive	23.8054	Stage I	Working	Not eligible	Taking IPT	No	TDF + 3TC + EFV	Optimal adherence	Health Center
647	After 7-days	Suppressed	Suppressed	23	Disclosed	No partner	15.8222	Stage III	Working	Not taking CPT	Not eligible	No	TDF + 3TC + EFV	Optimal adherence	Hospital
648	Same-day ART	Suppressed	Suppressed	56	Disclosed	HIV positive	22.8395	Stage I	Working	Not eligible	Taking IPT	No	TDF + 3TC + EFV	Optimal adherence	Hospital
649	After 7-days	Suppressed	Suppressed	47	Disclosed		17.7096	Stage I	Working	Not eligible	Not taking IPT	No	TDF + 3TC + EFV	Optimal adherence	Hospital
650	Same-day ART	Suppressed	Suppressed	38	Disclosed	HIV positive	18.5568	Stage II	Working	Not eligible	Taking IPT	No	TDF + 3TC + EFV	Optimal adherence	Health Center
651	After 7-days	Suppressed	Suppressed	45	Disclosed	HIV positive	19.5556	Stage I	Working	Taking CPT	Taking IPT	No	TDF + 3TC + EFV	Optimal adherence	Hospital
652	Same-day ART	Suppressed	Suppressed	28			21.3593	Stage I	Working	Not eligible	Taking IPT	No	TDF + 3TC + EFV	Optimal adherence	Health Center
653	After 7-days	Suppressed	Suppressed	25		No partner	19.0443	Stage I	Working	Taking CPT	Taking IPT	No	TDF + 3TC + EFV	Optimal adherence	Health Center
654	Same-day ART	Suppressed	Suppressed	45	Disclosed	No partner	25.5367	Stage I	Working	Not eligible	Taking IPT	No	TDF + 3TC + EFV	Optimal adherence	Health Center
655	Same-day ART	Suppressed	Suppressed	32	Disclosed	HIV negative	19.6052	Stage I	Working	Not eligible	Taking IPT	No	TDF + 3TC + EFV	Sub-optimal adherence	Health Center
656	After 7-days	Suppressed	Suppressed	44	Disclosed	HIV negative	22.8374	Stage I	Working	Not eligible	Taking IPT	No	TDF + 3TC + EFV	Sub-optimal adherence	Health Center
657	Same-day ART	Suppressed	Suppressed	38	Not disclosed	No partner	20.0474	Stage I	Working	Not taking CPT	Taking IPT	No	TDF + 3TC + EFV	Optimal adherence	Health Center
658	After 7-days	Suppressed	Suppressed	55		No partner	21.2585	Stage II	Working	Taking CPT	Not taking IPT	No	TDF + 3TC + EFV	Optimal adherence	Hospital
659	After 7-days	Suppressed	Suppressed	50	Disclosed	HIV negative	32.431	Stage III	Working	Taking CPT	Not eligible	Yes	TDF + 3TC + EFV	Optimal adherence	Hospital
660	After 7-days	Suppressed	Suppressed	50	Disclosed	HIV negative	17.5431	Stage I	Working	Taking CPT	Taking IPT	No	TDF + 3TC + EFV	Sub-optimal adherence	Health Center
661	After 7-days	Suppressed	Suppressed	45	Disclosed	No partner	16.1616	Stage III	Working	Taking CPT	Not taking IPT	Yes	TDF + 3TC + EFV	Optimal adherence	Hospital
662	After 7-days	Suppressed	Suppressed	38	Disclosed	Unknown status	18.0662	Stage II	Working	Taking CPT	Not eligible	No	TDF + 3TC + EFV	Optimal adherence	Hospital
663	After 7-days	Suppressed	Suppressed	27	Disclosed	HIV negative	17.9817	Stage II	Working	Not eligible	Taking IPT	No	TDF + 3TC + EFV	Sub-optimal adherence	Health Center
664	Same-day ART	Suppressed	Suppressed	30	Disclosed	Unknown status	19.8791	Stage I	Working	Not eligible	Taking IPT	No	TDF + 3TC + EFV	Optimal adherence	Health Center
665	After 7-days	Suppressed	Suppressed	38	Disclosed	No partner	19.4674	Stage I	Working	Not eligible	Taking IPT	No	TDF + 3TC + EFV	Optimal adherence	Hospital
666	After 7-days	Suppressed	Suppressed	35	Not disclosed	No partner	17.898	Stage I	Working	Not eligible	Taking IPT	No	TDF + 3TC + EFV	Optimal adherence	Hospital
667	Same-day ART	Suppressed	Suppressed	15	Disclosed	No partner	14.3821	Stage I	Working	Not eligible	Taking IPT	No	TDF + 3TC + EFV	Optimal adherence	Hospital
668	Same-day ART	Suppressed	Suppressed	37	Disclosed		21.1927	Stage I	Working	Not eligible	Taking IPT	No	TDF + 3TC + EFV	Optimal adherence	Health Center
669	After 7-days	Suppressed	Suppressed	35			18.2868	Stage III	Working	Not eligible	Taking IPT	No	TDF + 3TC + EFV	Optimal adherence	Health Center
670	After 7-days	Suppressed	Suppressed	34	Disclosed	HIV positive	20.8209	Stage I	Working	Not eligible	Taking IPT	No	TDF + 3TC + EFV	Sub-optimal adherence	Health Center
671	Same-day ART	Suppressed	Suppressed	28	Not disclosed	No partner	20.4294	Stage I	Working	Not eligible	Taking IPT	No	TDF + 3TC + EFV	Optimal adherence	Hospital
672	After 7-days	Suppressed	Suppressed	37	Disclosed	HIV positive	17.1875	Stage III	Working	Taking CPT	Not taking IPT	Yes	TDF + 3TC + EFV	Optimal adherence	Hospital
673	After 7-days	Suppressed	Suppressed	38	Disclosed	Unknown status	18.591	Stage III	Working	Taking CPT	Taking IPT	No	TDF + 3TC + EFV	Sub-optimal adherence	Hospital
674	Same-day ART	Suppressed	Suppressed	27		HIV positive	21.2953	Stage I	Working	Not eligible	Taking IPT	No	TDF + 3TC + EFV	Optimal adherence	Health Center
675	Same-day ART	Suppressed	Suppressed	40	Disclosed	HIV positive	25.1486	Stage I	Working	Not eligible	Taking IPT	No	TDF + 3TC + EFV	Optimal adherence	Health Center
676	After 7-days	Suppressed	Suppressed	37	Not disclosed		14.5349	Stage I	Working	Taking CPT	Not taking IPT	No	TDF + 3TC + EFV	Optimal adherence	Hospital
677	After 7-days	Suppressed	Suppressed	56		No partner	19.1516	Stage II	Working	Taking CPT	Not eligible	No	TDF + 3TC + EFV	Optimal adherence	Hospital
678	Same-day ART	Suppressed	Suppressed	24	Disclosed	No partner	17.0403	Stage I	Working	Not eligible	Taking IPT	No	TDF + 3TC + EFV	Optimal adherence	Health Center
679	After 7-days	Suppressed	Suppressed	30		HIV negative	17.5697	Stage III	Working	Taking CPT	Taking IPT	Yes	TDF + 3TC + EFV	Optimal adherence	Hospital
680	Same-day ART	Suppressed	Suppressed	45	Disclosed	No partner	22.2222	Stage I	Working	Not taking CPT	Not taking IPT	No	TDF + 3TC + EFV	Optimal adherence	Health Center
681	After 7-days	Suppressed	Suppressed	24	Not disclosed	No partner	19.047	Stage II	Working	Taking CPT	Not taking IPT	No	TDF + 3TC + EFV	Optimal adherence	Hospital
682	After 7-days	Suppressed	Suppressed	30	Disclosed	HIV positive	22.2656	Stage I	Working	Taking CPT	Taking IPT	No	TDF + 3TC + EFV	Optimal adherence	Hospital
683	Same-day ART	Suppressed	Suppressed	30		No partner	26.1719	Stage I	Working	Not eligible	Taking IPT	No	TDF + 3TC + EFV	Optimal adherence	Health Center
684	Same-day ART	Suppressed	Suppressed	28	Disclosed	Unknown status	22.6409	Stage I	Working	Not eligible	Taking IPT	No	TDF + 3TC + EFV	Optimal adherence	Health Center
685	Same-day ART	Suppressed	Suppressed	33	Disclosed	HIV negative	18.3768	Stage III	Working	Taking CPT	Taking IPT	Yes	TDF + 3TC + EFV	Optimal adherence	Hospital
686	Same-day ART	Suppressed	Suppressed	35	Disclosed		25.6369	Stage II	Working	Not eligible	Taking IPT	No	TDF + 3TC + EFV	Optimal adherence	Health Center
687	Same-day ART	Suppressed	Suppressed	32	Disclosed	No partner	20.3223	Stage I	Working	Not eligible	Taking IPT	No	TDF + 3TC + EFV	Optimal adherence	Health Center
688	After 7-days	Suppressed	Suppressed	17	Disclosed	No partner	17.2248	Stage II	Ambulatory	Not eligible	Taking IPT	No	TDF + 3TC + EFV	Optimal adherence	Health Center
689	After 7-days	Suppressed	Suppressed	70	Disclosed	HIV positive	20.9366	Stage IV	Ambulatory	Taking CPT	Not taking IPT	No	TDF + 3TC + EFV	Optimal adherence	Hospital
690	Same-day ART	Suppressed	Suppressed	30		HIV positive	18.3594	Stage I	Working	Not eligible	Taking IPT	No	TDF + 3TC + EFV	Optimal adherence	Health Center
691	Same-day ART	Suppressed	Suppressed	25	Disclosed	HIV positive	17.6327	Stage I	Working	Not eligible	Taking IPT	No	TDF + 3TC + EFV	Optimal adherence	Hospital
692	After 7-days	Suppressed	Suppressed	45		HIV positive	15.6013	Stage III	Ambulatory	Taking CPT	Not eligible	Yes	TDF + 3TC + EFV	Optimal adherence	Health Center
693	Same-day ART	Suppressed	Suppressed	24	Disclosed	No partner	17.0088	Stage I	Working	Not eligible	Taking IPT	No	TDF + 3TC + EFV	Optimal adherence	Health Center
694	After 7-days	Suppressed	Suppressed	41	Disclosed	HIV negative	22.8395	Stage I	Working	Not eligible	Taking IPT	Yes	TDF + 3TC + EFV	Optimal adherence	Hospital
695	After 7-days	Suppressed	Suppressed	58		HIV positive	28.4444	Stage I	Working	Taking CPT	Not taking IPT	No	TDF + 3TC + EFV	Optimal adherence	Hospital
696	After 7-days	Suppressed	Suppressed	35	Disclosed	HIV positive	20.3244	Stage I	Working	Taking CPT	Taking IPT	No	TDF + 3TC + EFV	Optimal adherence	Hospital
697	Same-day ART	Suppressed	Suppressed	50	Not disclosed	No partner	17.5278	Stage II	Working	Not eligible	Taking IPT	No	TDF + 3TC + EFV	Optimal adherence	Health Center
698	After 7-days	Suppressed	Suppressed	25	Disclosed	HIV negative	22.4323	Stage I	Working	Taking CPT	Taking IPT	No	TDF + 3TC + EFV	Optimal adherence	Health Center
699	After 7-days	Suppressed	Suppressed	38	Disclosed	HIV positive	20.8611	Stage III	Working	Taking CPT	Not taking IPT	Yes	TDF + 3TC + EFV	Optimal adherence	Hospital
700	After 7-days	Suppressed	Suppressed	36	Disclosed	HIV negative	20.6905	Stage II	Working	Taking CPT	Taking IPT	No	TDF + 3TC + EFV	Optimal adherence	Health Center
701	After 7-days	Suppressed	Suppressed	32	Not disclosed	No partner	18.1312	Stage II	Working	Taking CPT	Taking IPT	No	TDF + 3TC + EFV	Optimal adherence	Hospital
702	After 7-days	Suppressed	Suppressed	30	Disclosed	Unknown status	22.0243	Stage I	Working	Not eligible	Taking IPT	No	TDF + 3TC + EFV	Optimal adherence	Health Center
703	Same-day ART	Suppressed	Suppressed	20	Disclosed	Unknown status	21.3675	Stage I	Working	Not eligible	Taking IPT	No	TDF + 3TC + EFV	Sub-optimal adherence	Health Center
704	After 7-days	Suppressed	Suppressed	40	Disclosed	HIV positive	17.301	Stage II	Working	Taking CPT	Taking IPT	Yes	TDF + 3TC + EFV	Optimal adherence	Hospital
705	Same-day ART	Suppressed	Suppressed	42		No partner	20.83	Stage I	Working	Not eligible	Taking IPT	No	TDF + 3TC + EFV	Optimal adherence	Hospital
706	Same-day ART	Suppressed	Suppressed	23	Disclosed	Unknown status	22.6003	Stage I	Working	Not eligible	Not taking IPT	No	TDF + 3TC + EFV	Optimal adherence	Hospital
707	After 7-days	Suppressed	Suppressed	32	Not disclosed	No partner	23.1473	Stage I	Working	Taking CPT	Not taking IPT	No	TDF + 3TC + EFV	Optimal adherence	Hospital
708	Same-day ART	Suppressed	Suppressed	25		HIV negative	21.4533	Stage I	Working	Taking CPT	Not taking IPT	No	TDF + 3TC + EFV	Optimal adherence	Health Center
709	Same-day ART	Suppressed	Suppressed	40	Disclosed	HIV positive	16.6667	Stage II	Working	Not eligible	Not eligible	No	TDF + 3TC + EFV	Optimal adherence	Health Center
710	After 7-days	Suppressed	Suppressed	35	Disclosed	HIV positive	21.3675	Stage I	Working	Not eligible	Taking IPT	No	TDF + 3TC + EFV	Optimal adherence	Health Center
711	After 7-days	Suppressed	Suppressed	30	Disclosed		20.5499	Stage III	Ambulatory	Not taking CPT	Taking IPT	Yes	TDF + 3TC + EFV	Optimal adherence	Hospital
712	After 7-days	Suppressed	Suppressed	45	Disclosed	HIV negative	16.263	Stage III	Working	Taking CPT	Taking IPT	Yes	TDF + 3TC + EFV	Optimal adherence	Hospital
713	After 7-days	Suppressed	Suppressed	30	Disclosed	Unknown status	18.662	Stage I	Working	Not eligible	Not taking IPT	No	TDF + 3TC + EFV	Optimal adherence	Hospital
714	After 7-days	Suppressed	Suppressed	29		No partner	21.048	Stage I	Working	Not eligible	Not taking IPT	No	TDF + 3TC + EFV	Sub-optimal adherence	Hospital
715	After 7-days	Suppressed	Suppressed	25	Disclosed	HIV negative	22.0711	Stage I	Working	Taking CPT	Taking IPT	No	TDF + 3TC + EFV	Optimal adherence	Health Center
716	After 7-days	Suppressed	Suppressed	22		No partner	22.5827	Stage I	Working	Taking CPT	Taking IPT	No	TDF + 3TC + EFV	Optimal adherence	Hospital
717	Same-day ART	Suppressed	Suppressed	20	Disclosed	HIV positive	21.6413	Stage I	Working	Not eligible	Taking IPT	No	TDF + 3TC + EFV	Optimal adherence	Health Center
718	After 7-days	Suppressed	Suppressed	42		HIV positive	23.4375	Stage I	Working	Not taking CPT	Not taking IPT	No	TDF + 3TC + EFV	Optimal adherence	Hospital
719	Same-day ART	Suppressed	Suppressed	30	Disclosed	HIV positive	22.4914	Stage I	Working	Not eligible	Taking IPT	No	TDF + 3TC + EFV	Optimal adherence	Health Center
720	After 7-days	Suppressed	Suppressed	45	Not disclosed	No partner	18.7783	Stage III	Working	Taking CPT	Taking IPT	No	TDF + 3TC + EFV	Optimal adherence	Health Center
721	Same-day ART	Suppressed	Suppressed	25	Disclosed		25.4767	Stage I	Working	Not eligible	Not taking IPT	No	TDF + 3TC + EFV	Optimal adherence	Hospital
722	After 7-days	Suppressed	Suppressed	33	Disclosed	HIV negative	18.3655	Stage III	Working	Taking CPT	Not taking IPT	No	TDF + 3TC + EFV	Optimal adherence	Hospital
723	After 7-days	Suppressed	Suppressed	53	Disclosed	HIV positive	18.5911	Stage IV	Working	Taking CPT	Not taking IPT	No	AZT + 3TC + NVP	Optimal adherence	Hospital
724	Same-day ART	Suppressed	Suppressed	22	Disclosed	Unknown status	19.2894	Stage I	Working	Not eligible	Taking IPT	No	TDF + 3TC + EFV	Optimal adherence	Health Center
725	Same-day ART	Suppressed	Suppressed	38	Disclosed		25.7657	Stage I	Working	Not eligible	Taking IPT	No	TDF + 3TC + EFV	Optimal adherence	Hospital
726	Same-day ART	Suppressed	Suppressed	30	Disclosed	No partner	16.2177	Stage I	Working	Not eligible	Taking IPT	No	TDF + 3TC + EFV	Optimal adherence	Health Center
727	Same-day ART	Suppressed	Suppressed	34	Not disclosed	No partner	15.3213	Stage III	Working	Taking CPT	Not taking IPT	No	TDF + 3TC + EFV	Optimal adherence	Health Center
728	After 7-days	Suppressed	Suppressed	33	Disclosed	HIV positive	19.2277	Stage II	Working	Taking CPT	Taking IPT	No	TDF + 3TC + EFV	Optimal adherence	Hospital
729	After 7-days	Suppressed	Suppressed	30		HIV negative	22.6667	Stage III	Working	Taking CPT	Not taking IPT	Yes	TDF + 3TC + EFV	Optimal adherence	Hospital
730	Same-day ART	Suppressed	Suppressed	29		No partner	20.6905	Stage I	Working	Taking CPT	Taking IPT	No	TDF + 3TC + EFV	Optimal adherence	Health Center
731	After 7-days	Suppressed	Suppressed	51	Disclosed	Unknown status	17.6898	Stage III	Ambulatory	Taking CPT	Not taking IPT	Yes	TDF + 3TC + EFV	Optimal adherence	Hospital
732	After 7-days	Suppressed	Suppressed	40			19.8839	Stage I	Working	Taking CPT	Taking IPT	No	TDF + 3TC + EFV	Optimal adherence	Health Center
733	Same-day ART	Suppressed	Suppressed	30	Disclosed	HIV positive	14.7011	Stage II	Working	Taking CPT	Taking IPT	No	TDF + 3TC + EFV	Optimal adherence	Health Center
734	Same-day ART	Suppressed	Suppressed	28	Disclosed	Unknown status	18.591	Stage I	Working	Not eligible	Taking IPT	No	TDF + 3TC + EFV	Optimal adherence	Health Center
735	Same-day ART	Suppressed	Suppressed	38	Disclosed	HIV positive	19.6506	Stage I	Working	Not eligible	Taking IPT	No	TDF + 3TC + EFV	Optimal adherence	Health Center
736	Same-day ART	Suppressed	Suppressed	35	Disclosed	HIV positive	17.5146	Stage I	Working	Not eligible	Taking IPT	No	TDF + 3TC + EFV	Optimal adherence	Health Center
737	Same-day ART	Suppressed	Suppressed	39	Disclosed	No partner	16.0037	Stage I	Working	Not taking CPT	Taking IPT	No	TDF + 3TC + EFV	Sub-optimal adherence	Health Center
738	Same-day ART	Suppressed	Suppressed	28	Disclosed	No partner	20.4294	Stage II	Working	Not eligible	Taking IPT	No	TDF + 3TC + EFV	Optimal adherence	Health Center
739	After 7-days	Suppressed	Suppressed	40	Not disclosed	Unknown status	24.7252	Stage I	Working	Not eligible	Not taking IPT	No	TDF + 3TC + EFV	Optimal adherence	Hospital
740	After 7-days	Suppressed	Suppressed	18	Disclosed		17.5668	Stage II	Working	Taking CPT	Taking IPT	Yes	TDF + 3TC + EFV	Optimal adherence	Hospital
741	After 7-days	Suppressed	Suppressed	22	Disclosed	HIV positive	17.9418	Stage III	Working	Not eligible	Not taking IPT	No	TDF + 3TC + EFV	Optimal adherence	Hospital
742	After 7-days	Suppressed	Suppressed	43	Disclosed	No partner	18.2899	Stage II	Working	Taking CPT	Taking IPT	Yes	TDF + 3TC + EFV	Optimal adherence	Hospital
743	After 7-days	Suppressed	Suppressed	21		HIV positive	17.7778	Stage III	Working	Taking CPT	Taking IPT	Yes	TDF + 3TC + EFV	Optimal adherence	Hospital
744	Same-day ART	Suppressed	Suppressed	40	Disclosed	No partner	28.441	Stage II	Working	Not eligible	Taking IPT	No	TDF + 3TC + EFV	Optimal adherence	Health Center
745	Same-day ART	Suppressed	Suppressed	32	Disclosed	Unknown status	17.5064	Stage I	Working	Not eligible	Taking IPT	No	TDF + 3TC + EFV	Optimal adherence	Health Center
746	After 7-days	Suppressed	Suppressed	30	Disclosed	HIV positive	16.4062	Stage I	Working	Not eligible	Taking IPT	No	TDF + 3TC + EFV	Optimal adherence	Hospital
747	After 7-days	Suppressed	Suppressed	43		HIV positive	15.9597	Stage I	Working	Not eligible	Taking IPT	No	TDF + 3TC + EFV	Optimal adherence	Hospital
748	Same-day ART	Suppressed	Suppressed	22	Disclosed	HIV positive	18.8189	Stage I	Working	Not eligible	Taking IPT	No	TDF + 3TC + EFV	Optimal adherence	Health Center
749	After 7-days	Suppressed	Suppressed	35	Disclosed	HIV positive	19.6506	Stage II	Working	Not taking CPT	Not taking IPT	Yes	TDF + 3TC + EFV	Optimal adherence	Hospital
750	Same-day ART	Suppressed	Suppressed	39	Disclosed	HIV positive	26.6667	Stage I	Working	Not eligible	Taking IPT	No	TDF + 3TC + EFV	Optimal adherence	Health Center
751	Same-day ART	Suppressed	Suppressed	25	Disclosed	No partner	19.5556	Stage I	Working	Not eligible	Taking IPT	No	TDF + 3TC + EFV	Optimal adherence	Health Center
752	After 7-days	Suppressed	Suppressed	27	Disclosed	HIV positive	26.1427	Stage I	Working	Not eligible	Taking IPT	No	TDF + 3TC + EFV	Optimal adherence	Health Center
753	Same-day ART	Suppressed	Suppressed	34	Disclosed	No partner	24.4444	Stage I	Working	Not eligible	Taking IPT	No	TDF + 3TC + EFV	Optimal adherence	Health Center
754	After 7-days	Suppressed	Suppressed	40	Disclosed	No partner	20.7198	Stage II	Working	Not eligible	Taking IPT	No	TDF + 3TC + EFV	Optimal adherence	Hospital
755	Same-day ART	Suppressed	Suppressed	28		No partner	19.91	Stage I	Working	Not eligible	Taking IPT	No	TDF + 3TC + EFV	Optimal adherence	Health Center
756	After 7-days	Suppressed	Suppressed	33		No partner	19.1516	Stage I	Working	Taking CPT	Not taking IPT	No	TDF + 3TC + EFV	Optimal adherence	Hospital
757	After 7-days	Suppressed	Suppressed	15	Disclosed	No partner	17.1018	Stage II	Working	Taking CPT	Not taking IPT	Yes	TDF + 3TC + EFV	Optimal adherence	Hospital
758	After 7-days	Suppressed	Suppressed	15		No partner	13.5031	Stage IV	Ambulatory	Not taking CPT	Not taking IPT	No	AZT + 3TC + NVP	Optimal adherence	Hospital
759	Same-day ART	Suppressed	Suppressed	24	Disclosed	No partner	19.9481	Stage I	Working	Not eligible	Taking IPT	No	TDF + 3TC + EFV	Optimal adherence	Health Center
760	After 7-days	Suppressed	Suppressed	34	Not disclosed	Unknown status	23.7332	Stage I	Working	Not eligible	Taking IPT	No	TDF + 3TC + EFV	Sub-optimal adherence	Health Center
761	Same-day ART	Suppressed	Suppressed	25	Disclosed	HIV negative	14.1723	Stage IV	Working	Taking CPT	Not eligible	Yes	TDF + 3TC + EFV	Optimal adherence	Hospital
762	Same-day ART	Suppressed	Suppressed	35	Disclosed	HIV positive	21.9138	Stage I	Working	Taking CPT	Taking IPT	No	TDF + 3TC + EFV	Optimal adherence	Health Center
763	After 7-days	Suppressed	Suppressed	55	Disclosed	No partner	13.9147	Stage III	Working	Taking CPT	Taking IPT	No	TDF + 3TC + EFV	Optimal adherence	Health Center
764	Same-day ART	Suppressed	Suppressed	28	Disclosed	HIV positive	18.9036	Stage I	Working	Not eligible	Not taking IPT	No	TDF + 3TC + EFV	Optimal adherence	Hospital
765	After 7-days	Suppressed	Suppressed	31		HIV positive	23.1481	Stage I	Working	Not eligible	Taking IPT	No	TDF + 3TC + EFV	Optimal adherence	Hospital
766	Same-day ART	Suppressed	Suppressed	39	Disclosed	HIV positive	16.7277	Stage I	Working	Not eligible	Taking IPT	No	TDF + 3TC + EFV	Optimal adherence	Health Center
767	Same-day ART	Suppressed	Suppressed	25			18.7783	Stage I	Working	Not eligible	Taking IPT	No	TDF + 3TC + EFV	Optimal adherence	Health Center
768	After 7-days	Suppressed	Suppressed	45		HIV positive	18.5178	Stage I	Working	Not eligible	Taking IPT	No	TDF + 3TC + EFV	Optimal adherence	Hospital
769	After 7-days	Suppressed	Suppressed	45	Disclosed	HIV positive	18.4911	Stage I	Working	Not eligible	Taking IPT	No	TDF + 3TC + EFV	Optimal adherence	Hospital
770	Same-day ART	Suppressed	Suppressed	25	Disclosed		19.9792	Stage II	Working	Taking CPT	Taking IPT	No	TDF + 3TC + EFV	Optimal adherence	Health Center
771	Same-day ART	Suppressed	Suppressed	40	Disclosed	HIV positive	21.4533	Stage I	Working	Not eligible	Taking IPT	No	TDF + 3TC + EFV	Optimal adherence	Health Center
772	Same-day ART	Suppressed	Suppressed	33	Disclosed	No partner	23.5304	Stage I	Working	Not eligible	Taking IPT	No	TDF + 3TC + EFV	Optimal adherence	Hospital
773	Same-day ART	Suppressed	Suppressed	30	Disclosed	HIV negative	16.8663	Stage II	Working	Not eligible	Taking IPT	No	TDF + 3TC + EFV	Optimal adherence	Health Center
774	Same-day ART	Suppressed	Suppressed	25	Disclosed	HIV negative	21.58	Stage I	Working	Taking CPT	Taking IPT	No	TDF + 3TC + EFV	Optimal adherence	Health Center
775	Same-day ART	Suppressed	Suppressed	30	Disclosed		21.9076	Stage I	Working	Not eligible	Taking IPT	No	TDF + 3TC + EFV	Optimal adherence	Health Center
776	After 7-days	Suppressed	Suppressed	32	Disclosed	HIV positive	19.8352	Stage I	Working	Not eligible	Not taking IPT	No	TDF + 3TC + EFV	Optimal adherence	Hospital
777	After 7-days	Suppressed	Suppressed	30	Disclosed	Unknown status	24.977	Stage I	Working	Not eligible	Taking IPT	No	TDF + 3TC + EFV	Optimal adherence	Hospital
778	Same-day ART	Suppressed	Suppressed	38	Disclosed	HIV negative	16.6603	Stage III	Working	Not taking CPT	Taking IPT	Yes	TDF + 3TC + EFV	Sub-optimal adherence	Health Center
779	After 7-days	Suppressed	Suppressed	30		No partner	14.4795	Stage I	Working	Taking CPT	Not taking IPT	No	TDF + 3TC + EFV	Optimal adherence	Hospital
780	After 7-days	Suppressed	Suppressed	46	Disclosed		20.1951	Stage I	Working	Not eligible	Not taking IPT	No	TDF + 3TC + EFV	Optimal adherence	Hospital
781	After 7-days	Suppressed	Suppressed	47	Not disclosed	HIV negative	24.7252	Stage I	Working	Not eligible	Taking IPT	No	TDF + 3TC + EFV	Optimal adherence	Health Center
782	After 7-days	Suppressed	Suppressed	46		No partner	17.2111	Stage III	Working	Taking CPT	Taking IPT	Yes	TDF + 3TC + EFV	Optimal adherence	Hospital
783	After 7-days	Suppressed	Suppressed	39	Disclosed		23.1206	Stage I	Working	Taking CPT	Taking IPT	No	TDF + 3TC + EFV	Optimal adherence	Health Center
784	After 7-days	Suppressed	Suppressed	30	Disclosed	HIV negative	23.7954	Stage I	Working	Taking CPT	Taking IPT	No	TDF + 3TC + EFV	Optimal adherence	Hospital
785	After 7-days	Suppressed	Suppressed	35	Disclosed	No partner	21.2585	Stage II	Working	Taking CPT	Taking IPT	No	TDF + 3TC + EFV	Optimal adherence	Health Center
786	After 7-days	Suppressed	Suppressed	16	Disclosed	No partner	15.0122	Stage I	Working	Not eligible	Taking IPT	No	TDF + 3TC + EFV	Optimal adherence	Hospital
787	After 7-days	Suppressed	Suppressed	30	Disclosed	HIV negative	21.1927	Stage III	Working	Taking CPT	Taking IPT	No	TDF + 3TC + EFV	Optimal adherence	Health Center
788	Same-day ART	Suppressed	Suppressed	27	Disclosed	HIV positive	17.3134	Stage I	Working	Taking CPT	Taking IPT	No	TDF + 3TC + EFV	Optimal adherence	Health Center
789	Same-day ART	Suppressed	Suppressed	20	Not disclosed	No partner	19.9594	Stage I	Working	Not eligible	Taking IPT	No	TDF + 3TC + EFV	Optimal adherence	Health Center
790	Same-day ART	Suppressed	Suppressed	50		No partner	18.6197	Stage I	Working	Taking CPT	Taking IPT	No	TDF + 3TC + EFV	Optimal adherence	Health Center
791	After 7-days	Suppressed	Suppressed	55	Disclosed	No partner	22.2291	Stage I	Working	Taking CPT	Not taking IPT	No	TDF + 3TC + EFV	Optimal adherence	Hospital
792	After 7-days	Suppressed	Suppressed	27	Disclosed	No partner	19.8347	Stage I	Working	Taking CPT	Not taking IPT	No	TDF + 3TC + EFV	Optimal adherence	Hospital
793	After 7-days	Suppressed	Suppressed	28	Not disclosed	No partner	14.8729	Stage III	Working	Taking CPT	Taking IPT	No	TDF + 3TC + EFV	Sub-optimal adherence	Health Center
794	After 7-days	Suppressed	Suppressed	30		Unknown status	18.1449	Stage I	Working	Not eligible	Not taking IPT	No	TDF + 3TC + EFV	Optimal adherence	Hospital
795	After 7-days	Suppressed	Suppressed	35	Not disclosed	No partner	18.8092	Stage III	Working	Taking CPT	Not taking IPT	No	TDF + 3TC + EFV	Optimal adherence	Hospital
796	Same-day ART	Suppressed	Suppressed	32		HIV positive	21.5139	Stage I	Working	Not eligible	Taking IPT	No	TDF + 3TC + EFV	Optimal adherence	Health Center
797	After 7-days	Suppressed	Suppressed	30		No partner	20.8117	Stage III	Working	Taking CPT	Not taking IPT	Yes	TDF + 3TC + EFV	Optimal adherence	Hospital
798	After 7-days	Suppressed	Suppressed	50	Disclosed	HIV positive	27.5482	Stage I	Working	Not eligible	Taking IPT	No	TDF + 3TC + EFV	Optimal adherence	Health Center
799	After 7-days	Suppressed	Suppressed	30	Disclosed	No partner	23.7253	Stage I	Working	Taking CPT	Taking IPT	No	TDF + 3TC + EFV	Optimal adherence	Hospital
800	After 7-days	Suppressed	Suppressed	42	Disclosed	No partner	20.9572	Stage II	Working	Not eligible	Taking IPT	No	TDF + 3TC + EFV	Optimal adherence	Hospital
801	After 7-days	Suppressed	Suppressed	32		No partner	18.7305	Stage III	Working	Taking CPT	Taking IPT	No	TDF + 3TC + EFV	Optimal adherence	Hospital
802	After 7-days	Suppressed	Suppressed	30		No partner	15.427	Stage I	Working	Taking CPT	Taking IPT	Yes	TDF + 3TC + EFV	Optimal adherence	Health Center
803	After 7-days	Suppressed	Suppressed	38		No partner	20.3125	Stage I	Working	Taking CPT	Taking IPT	No	TDF + 3TC + EFV	Optimal adherence	Hospital
804	After 7-days	Suppressed	Suppressed	29		No partner	16.0005	Stage I	Working	Taking CPT	Taking IPT	No	TDF + 3TC + EFV	Optimal adherence	Hospital
805	After 7-days	Suppressed	Suppressed	35	Not disclosed	No partner	18.424	Stage III	Working	Taking CPT	Not eligible	No	TDF + 3TC + EFV	Sub-optimal adherence	Hospital
806	Same-day ART	Suppressed	Suppressed	48	Disclosed	HIV positive	30.7394	Stage I	Working	Not eligible	Taking IPT	No	TDF + 3TC + EFV	Optimal adherence	Health Center
807	After 7-days	Suppressed	Suppressed	40	Disclosed		18.3655	Stage III	Working	Taking CPT	Not taking IPT	Yes	TDF + 3TC + EFV	Optimal adherence	Hospital
808	After 7-days	Suppressed	Suppressed	50			24.2188	Stage I	Working	Not eligible	Not taking IPT	No	TDF + 3TC + EFV	Optimal adherence	Hospital
809	After 7-days	Suppressed	Suppressed	45	Disclosed	No partner	20.0474	Stage I	Working	Taking CPT	Not taking IPT	No	TDF + 3TC + EFV	Optimal adherence	Hospital
810	After 7-days	Suppressed	Suppressed	60	Disclosed	Unknown status	27.7177	Stage I	Working	Not eligible	Not taking IPT	No	TDF + 3TC + EFV	Optimal adherence	Hospital
811	Same-day ART	Suppressed	Suppressed	23	Not disclosed	No partner	19.7777	Stage I	Working	Not taking CPT	Not taking IPT	No	TDF + 3TC + EFV	Sub-optimal adherence	Hospital
812	After 7-days	Suppressed	Suppressed	33		No partner	21.3599	Stage I	Working	Not eligible	Taking IPT	No	TDF + 3TC + EFV	Optimal adherence	Health Center
813	After 7-days	Suppressed	Suppressed	26	Disclosed	HIV negative	26.2227	Stage I	Working	Not eligible	Taking IPT	No	TDF + 3TC + EFV	Optimal adherence	Health Center
814	Same-day ART	Suppressed	Suppressed	34	Disclosed		18.3143	Stage II	Working	Taking CPT	Not taking IPT	No	TDF + 3TC + EFV	Optimal adherence	Hospital
815	Same-day ART	Suppressed	Suppressed	35		No partner	19.4734	Stage I	Working	Not eligible	Taking IPT	No	TDF + 3TC + EFV	Optimal adherence	Health Center
816	After 7-days	Suppressed	Suppressed	20		No partner	18.0697	Stage I	Working	Not eligible	Not taking IPT	No	TDF + 3TC + EFV	Optimal adherence	Hospital
817	After 7-days	Suppressed	Suppressed	65	Disclosed	Unknown status	24.7676	Stage II	Working	Taking CPT	Not taking IPT	No	TDF + 3TC + EFV	Optimal adherence	Health Center
818	After 7-days	Suppressed	Suppressed	25	Disclosed	No partner	18.3768	Stage III	Working	Taking CPT	Not eligible	No	TDF + 3TC + EFV	Optimal adherence	Health Center
819	Same-day ART	Suppressed	Suppressed	35		No partner	15.917	Stage II	Working	Taking CPT	Not eligible	No	TDF + 3TC + EFV	Optimal adherence	Health Center
820	After 7-days	Suppressed	Suppressed	30	Not disclosed	No partner	20.0474	Stage I	Working	Not taking CPT	Not taking IPT	No	TDF + 3TC + EFV	Optimal adherence	Hospital
821	After 7-days	Suppressed	Suppressed	45	Disclosed	Unknown status	15.5709	Stage III	Bed ridden	Taking CPT	Not taking IPT	No	TDF + 3TC + EFV	Optimal adherence	Hospital
822	After 7-days	Suppressed	Suppressed	30	Disclosed	HIV positive	26.5338	Stage I	Working	Not eligible	Taking IPT	No	TDF + 3TC + EFV	Sub-optimal adherence	Hospital
823	After 7-days	Suppressed	Suppressed	23	Not disclosed		21.3839	Stage I	Working	Not eligible	Taking IPT	No	TDF + 3TC + EFV	Optimal adherence	Hospital
824	After 7-days	Suppressed	Suppressed	16	Disclosed	No partner	17.2584	Stage IV	Working	Taking CPT	Not eligible	No	TDF + 3TC + EFV	Optimal adherence	Hospital
825	Same-day ART	Suppressed	Suppressed	44	Disclosed	HIV positive	24.6904	Stage I	Working	Not eligible	Taking IPT	No	TDF + 3TC + EFV	Optimal adherence	Health Center
826	After 7-days	Suppressed	Suppressed	27		No partner	16.0037	Stage II	Working	Taking CPT	Not taking IPT	No	TDF + 3TC + EFV	Optimal adherence	Hospital
827	Same-day ART	Suppressed	Suppressed	25	Disclosed	No partner	16.4444	Stage III	Working	Taking CPT	Taking IPT	No	TDF + 3TC + EFV	Optimal adherence	Hospital
828	After 7-days	Suppressed	Suppressed	18	Disclosed	No partner	17.313	Stage I	Working	Taking CPT	Not taking IPT	No	TDF + 3TC + EFV	Optimal adherence	Hospital
829	Same-day ART	Suppressed	Suppressed	31	Not disclosed	No partner	20.1733	Stage I	Working	Not eligible	Taking IPT	No	TDF + 3TC + EFV	Sub-optimal adherence	Health Center
830	Same-day ART	Suppressed	Suppressed	25	Disclosed	No partner	22.3081	Stage I	Working	Not eligible	Taking IPT	No	TDF + 3TC + EFV	Sub-optimal adherence	Health Center
831	Same-day ART	Suppressed	Suppressed	30	Disclosed	HIV positive	22.7204	Stage II	Working	Taking CPT	Taking IPT	Yes	TDF + 3TC + EFV	Optimal adherence	Health Center
832	After 7-days	Suppressed	Suppressed	18	Disclosed	No partner	16.1354	Stage III	Working	Taking CPT	Not eligible	Yes	TDF + 3TC + EFV	Optimal adherence	Hospital
833	Same-day ART	Suppressed	Suppressed	45	Disclosed	No partner	24.7768	Stage I	Working	Not eligible	Taking IPT	No	TDF + 3TC + EFV	Optimal adherence	Health Center
834	After 7-days	Suppressed	Suppressed	28		No partner	25.9107	Stage II	Working	Taking CPT	Taking IPT	No	TDF + 3TC + EFV	Optimal adherence	Hospital
835	Same-day ART	Suppressed	Suppressed	28	Disclosed	HIV positive	21.5139	Stage I	Working	Not eligible	Taking IPT	No	TDF + 3TC + EFV	Optimal adherence	Hospital
836	Same-day ART	Suppressed	Suppressed	30	Disclosed	HIV negative	19.9219	Stage III	Working	Taking CPT	Not eligible	Yes	TDF + 3TC + EFV	Optimal adherence	Hospital
837	After 7-days	Suppressed	Suppressed	35	Disclosed		21.7778	Stage I	Working	Taking CPT	Not taking IPT	No	TDF + 3TC + EFV	Optimal adherence	Hospital
838	After 7-days	Suppressed	Suppressed	32	Disclosed	No partner	16.7311	Stage IV	Working	Taking CPT	Taking IPT	No	TDF + 3TC + EFV	Optimal adherence	Health Center
839	After 7-days	Suppressed	Suppressed	28		No partner	18.6709	Stage I	Working	Taking CPT	Taking IPT	No	TDF + 3TC + EFV	Sub-optimal adherence	Hospital
840	After 7-days	Suppressed	Suppressed	28	Disclosed		28.6726	Stage I	Working	Not eligible	Not taking IPT	No	TDF + 3TC + EFV	Optimal adherence	Hospital
841	Same-day ART	Suppressed	Suppressed	35		HIV positive	17.0068	Stage I	Working	Taking CPT	Not taking IPT	No	TDF + 3TC + EFV	Optimal adherence	Health Center
842	After 7-days	Suppressed	Suppressed	25	Disclosed	No partner	22.006	Stage II	Working	Not eligible	Taking IPT	No	TDF + 3TC + EFV	Optimal adherence	Health Center
843	After 7-days	Suppressed	Suppressed	30	Not disclosed	No partner	19.3792	Stage III	Working	Taking CPT	Taking IPT	No	TDF + 3TC + EFV	Optimal adherence	Hospital
844	After 7-days	Suppressed	Suppressed	43	Disclosed	HIV positive	19.9219	Stage II	Working	Taking CPT	Not taking IPT	Yes	TDF + 3TC + EFV	Optimal adherence	Hospital
845	Same-day ART	Suppressed	Suppressed	27	Disclosed	HIV positive	16.5289	Stage I	Working	Not eligible	Taking IPT	No	TDF + 3TC + EFV	Optimal adherence	Health Center
846	After 7-days	Suppressed	Suppressed	36	Disclosed	HIV positive	20.4491	Stage I	Working	Taking CPT	Taking IPT	No	TDF + 3TC + EFV	Optimal adherence	Hospital
847	Same-day ART	Suppressed	Suppressed	48	Disclosed	No partner	19.1406	Stage II	Working	Not eligible	Taking IPT	No	TDF + 3TC + EFV	Optimal adherence	Health Center
848	Same-day ART	Suppressed	Suppressed	39	Disclosed	HIV negative	24.2188	Stage I	Working	Not taking CPT	Not taking IPT	No	TDF + 3TC + EFV	Optimal adherence	Hospital
849	After 7-days	Suppressed	Suppressed	35	Disclosed	No partner	20.0777	Stage IV	Working	Taking CPT	Taking IPT	No	TDF + 3TC + EFV	Optimal adherence	Health Center
850	After 7-days	Suppressed	Suppressed	30	Disclosed	HIV positive	17.8565	Stage I	Working	Not eligible	Taking IPT	No	TDF + 3TC + EFV	Optimal adherence	Health Center
851	After 7-days	Suppressed	Suppressed	50		No partner	22.0581	Stage II	Working	Not eligible	Taking IPT	No	TDF + 3TC + EFV	Optimal adherence	Hospital
852	After 7-days	Suppressed	Suppressed	25	Disclosed	No partner	20.3223	Stage I	Working	Taking CPT	Taking IPT	No	TDF + 3TC + EFV	Optimal adherence	Hospital
853	After 7-days	Suppressed	Suppressed	35	Disclosed	No partner	20.4444	Stage I	Working	Not eligible	Taking IPT	No	TDF + 3TC + EFV	Optimal adherence	Hospital
854	After 7-days	Suppressed	Suppressed	42	Disclosed	No partner	19.052	Stage II	Working	Not eligible	Taking IPT	No	TDF + 3TC + EFV	Optimal adherence	Health Center
855	After 7-days	Suppressed	Suppressed	38	Disclosed	HIV negative	23.3067	Stage II	Working	Taking CPT	Taking IPT	No	TDF + 3TC + EFV	Optimal adherence	Hospital
856	After 7-days	Suppressed	Suppressed	59		Unknown status	21.5645	Stage II	Working	Taking CPT	Not taking IPT	Yes	TDF + 3TC + EFV	Optimal adherence	Hospital
857	After 7-days	Suppressed	Suppressed	24	Disclosed	HIV positive	19.7239	Stage I	Working	Not eligible	Taking IPT	No	TDF + 3TC + EFV	Optimal adherence	Health Center
858	Same-day ART	Suppressed	Suppressed	35	Disclosed		28.1142	Stage I	Working	Not eligible	Not taking IPT	No	TDF + 3TC + EFV	Optimal adherence	Hospital
859	Same-day ART	Suppressed	Suppressed	40		HIV positive	21.0938	Stage I	Working	Not eligible	Taking IPT	No	TDF + 3TC + EFV	Optimal adherence	Health Center
860	After 7-days	Suppressed	Suppressed	28		No partner	21.3599	Stage III	Working	Taking CPT	Not eligible	No	TDF + 3TC + EFV	Optimal adherence	Hospital
861	Same-day ART	Suppressed	Suppressed	30	Disclosed	No partner	20.5049	Stage III	Working	Taking CPT	Taking IPT	No	TDF + 3TC + EFV	Optimal adherence	Health Center
862	After 7-days	Suppressed	Suppressed	58		HIV negative	20.3816	Stage III	Ambulatory	Taking CPT	Taking IPT	No	TDF + 3TC + EFV	Optimal adherence	Hospital
863	Same-day ART	Suppressed	Suppressed	40	Disclosed	HIV negative	20.7612	Stage I	Working	Not eligible	Taking IPT	No	TDF + 3TC + EFV	Sub-optimal adherence	Health Center
864	After 7-days	Suppressed	Suppressed	28		No partner	21.0007	Stage II	Working	Taking CPT	Taking IPT	No	TDF + 3TC + EFV	Optimal adherence	Hospital
865	Same-day ART	Suppressed	Suppressed	34	Disclosed		16.7872	Stage II	Ambulatory	Not eligible	Taking IPT	No	TDF + 3TC + EFV	Optimal adherence	Health Center
866	Same-day ART	Suppressed	Suppressed	32	Disclosed	HIV positive	20.202	Stage I	Working	Not eligible	Taking IPT	No	TDF + 3TC + EFV	Optimal adherence	Health Center
867	Same-day ART	Suppressed	Suppressed	35	Disclosed	No partner	18.026	Stage II	Working	Taking CPT	Taking IPT	No	TDF + 3TC + EFV	Optimal adherence	Health Center
868	After 7-days	Suppressed	Suppressed	24		No partner	20.83	Stage I	Working	Not taking CPT	Not taking IPT	No	TDF + 3TC + EFV	Optimal adherence	Hospital
869	Same-day ART	Suppressed	Suppressed	30	Not disclosed		17.7999	Stage I	Working	Not eligible	Taking IPT	No	TDF + 3TC + EFV	Optimal adherence	Health Center
870	Same-day ART	Suppressed	Suppressed	50		HIV positive	23.6652	Stage I	Working	Not eligible	Taking IPT	No	TDF + 3TC + EFV	Optimal adherence	Health Center
871	After 7-days	Suppressed	Suppressed	33	Disclosed	HIV positive	19.9219	Stage III	Working	Taking CPT	Taking IPT	Yes	TDF + 3TC + EFV	Sub-optimal adherence	Hospital
872	After 7-days	Suppressed	Suppressed	27	Disclosed	HIV negative	22.4323	Stage I	Working	Not eligible	Taking IPT	No	TDF + 3TC + EFV	Sub-optimal adherence	Health Center
873	After 7-days	Suppressed	Suppressed	33	Disclosed	No partner	16.7872	Stage III	Bed ridden	Taking CPT	Not eligible	No	TDF + 3TC + EFV	Optimal adherence	Health Center
874	After 7-days	Suppressed	Suppressed	48	Disclosed	Unknown status	20.9366	Stage III	Working	Taking CPT	Taking IPT	Yes	TDF + 3TC + EFV	Optimal adherence	Hospital
875	After 7-days	Suppressed	Suppressed	30	Disclosed	HIV negative	23.4221	Stage II	Working	Not eligible	Not taking IPT	No	TDF + 3TC + EFV	Optimal adherence	Hospital
876	After 7-days	Suppressed	Suppressed	15	Disclosed	No partner	12.487	Stage II	Working	Taking CPT	Taking IPT	No	AZT + 3TC + NVP	Optimal adherence	Hospital
877	After 7-days	Suppressed	Suppressed	20	Disclosed		19.025	Stage I	Working	Not eligible	Taking IPT	No	TDF + 3TC + EFV	Sub-optimal adherence	Health Center

## Sheet: Variable name
Column	Variable name	Variable definition
B	intergrp	Intervention group
C	vlsup6_12	Viral suppression (exluding lost to follow-up cases)
D	vlsup6_12_n	Viral suppression (including lost to follow-up cases)
E	age	Age
F	disclosure	HIV status disclosure
G	parhivstat	Parner's HIV status
H	bmi	Body mass index
I	baseline_stage	Baseline WHO clinical stage
J	baseline_functional	Baseline functional status
K	ctxgrp12	Cotrimoxazole prophylaxis within 12 months
L	inhgrp12	INH prophylaxis within 12 months
M	oi_baseline	Baseline opportunistic infection
N	arv_regimen	ARV regimen started
O	adhr12	ART adherence status at 12 months
P	clustervar_HF	Type of health facility
